# Supplementary material for: Terrestrial reproduction and parental care drive rapid evolution in the trade-off between offspring size and number across amphibians
Source: PLoS Biol. 2022 Jan 4;20(1):e3001495. doi: 10.1371/journal.pbio.3001495 (PMC8726499; doi:10.1371/journal.pbio.3001495)
Supplement: S1 Data — (XLSX) [file pbio.3001495.s008.xlsx]

## Sheet: Data_set
Species_Pyron_2014	Frost_6.0_name	Frost_6.0_order	Frost_6.0_family	EA_M	EA_F	Egg_brooding	TA_M	TA_F	TT_M	TT_F	Tadpole_brooding	Tadpole_feeding	Juvenile_attendance	Juvenile_transport	Juvenile_feeding	Viviparity	Parental_Care_References	Care_description	Comments	Direct-development_Viviparity	DD_References	Comments	Oviposition_site	Terrestrial_eggs	Tadpole_habitat	Terrestrial_larvae	Reproductive_Mode_References	Comments	BS	ES	CS	Life_History_References	Comments
Acanthixalus_sonjae	Acanthixalus sonjae	Anura	Hyperoliidae	0	0	0	0	0	0	0	0	0	0	0	0	0	Rodel et al. (2003), Moser (2010), Brown et al. (2010)		Gomez-Mestre et al. (2012) indicate parental care. Summers et al. (2006, 2007) indicates male parental care, while Moser (2010), citing Rodel et al. (2003), indicate no care. Rodel et al. (2003) provide detailed natural history information and do not mention any type of parental care - although many adults were found in the same large tree holes as eggs / tadpoles. Therefore this species is score…	0	Oliveira et al. (2017), Summers et al. (2007)		side of tree hole	1	tree holes	0	Rodel et al. (2003), Summers et al. (2007), Brown et al. (2010), Lehtinen et al. (2004), Moser (2010), Gomez-Mestre et al. (2012), Portik and Blackburn (2016), AmphibiaWeb/IUCN	tadpoles are cannabalistic and eat the tadpoles of other species, but not tadpoles of their own species.	38.5	3.2	9	Allen et al. (2017), Oliveira et al. (2017)
Acanthixalus_spinosus	Acanthixalus spinosus	Anura	Hyperoliidae	0	0	0	0	0	0	0	0	0	0	0	0	0	Rodel et al. (2003), Moser (2010), Gomez-Mestre et al. (2012)			0	Oliveira et al. (2017)		side of tree hole, a few centimeters above the water surface	1	tree holes	0	Rodel et al. (2003), Lehtinen et al. (2004), Moser (2010), Gomez-Mestre et al. (2012), AmphibiaWeb/IUCN		38.3	2	9	Allen et al. (2017), Oliveira et al. (2017)
Acris_crepitans	Acris crepitans	Anura	Hylidae	0	0	0	0	0	0	0	0	0	0	0	0	0	Summers et al. (2006, 2007), Brown et al. (2010), Han and Fu (2013), Gomez-Mestre et al. (2012), Zamudio et al. (2016)			0	Oliveira et al. (2017), Summers et al. (2007)		aquatic: wetlands and river backwaters	0	aquatic: wetlands and river backwaters	0	Summers et al. (2007), Brown et al. (2010), Gomez-Mestre et al. (2012), Zamudio et al. (2016), AmphibiaWeb/IUCN		38	1.5	300	Allen et al. (2017), Oliveira et al. (2017), Liedtke et al. (2018)
Acris_gryllus	Acris gryllus	Anura	Hylidae	0	0	0	0	0	0	0	0	0	0	0	0	0	Summers et al. (2006, 2007), Brown et al. (2010), Han and Fu (2013), Gomez-Mestre et al. (2012), Zamudio et al. (2016)			0	Oliveira et al. (2017), Summers et al. (2007)		aquatic: swamps, marshes, lakes, ponds, streams, ditches, bogs	0	aquatic: swamps, marshes, lakes, ponds, streams, ditches, bogs	0	Summers et al. (2007), Brown et al. (2010), Gomez-Mestre et al. (2012), Zamudio et al. (2016), AmphibiaWeb/IUCN		32	1.2	195	Allen et al. (2017), Oliveira et al. (2017), Liedtke et al. (2018)
Adelophryne_maranguapensis	Adelophryne maranguapensis	Anura	Eleutherodactylidae	0	0	0	0	0	0	0	0	0	0	0	0	0	Cassiano-Lima et al. (2011), de Lima et al. (2016)	de Lima et al. (2016): In general, adult frogs are not found with the embryos. However, in two clutches, we found a female with early-stage embryos, suggesting some degree of parental care. Cassiano-Lima et al. (2011) found 12 unattended egg clutches. Therefore scored as no care.		1	Oliveira et al. (2017)		bromeliad leaves	1	na	0	Cassiano-Lima et al. (2011), de Lima et al. (2016), Thibaudeau and Altig (1999), AmphibiaWeb/IUCN		17.4	5.2	6	Oliveira et al. (2017)
Adelotus_brevis	Adelotus brevis	Anura	Limnodynastidae	1	0	0	0	0	0	0	0	0	0	0	0	0	Moore (1961), Crump (1995), Wells (2007), Summers et al. (2006, 2007), Brown et al. (2010), Han and Fu (2013), Gomez-Mestre et al. (2012)			0	Oliveira et al. (2017), Summers et al. (2007)		foam nest floating on water and well hidden with plants or debris	0	ponds	0	Moore (1961), Crump (1995), Wells (2007), Summers et al. (2007), Brown et al. (2010), Gomez-Mestre et al. (2012), Pereira et al. (2017), AmphibiaWeb/IUCN		45	1.9	283	Allen et al. (2017), Oliveira et al. (2017), Liedtke et al. (2018)
Adenomera_andreae	Adenomera andreae	Anura	Leptodactylidae	0	0	0	0	0	0	0	0	0	0	0	0	0	Summers et al. (2006, 2007), Brown et al. (2010), Han and Fu (2013), Zamudio et al. (2016)		Gomez-Mestre et al. (2012) indicate parental care, but could not find any evidence / references indicating this, and all other references indicate no care.	0	Oliveira et al. (2017)	Summers et al. (2007) indicates direct-development or non-feeding tadpoles. Oliveira et al. (2017) indicates no direct-development. AmphibiaWeb indicates tadpoles develop in foam nest. So no-direct development but non-feeding tadpoles	foam nest in subterranean constructed chambers	1	in nest	1	Bitar et al. (2012), Hodl (1990), Summers et al. (2007), Brown et al. (2010), Gomez-Mestre et al. (2012), Zamudio et al. (2016), Pereira et al. (2015), Crump (2015), Thibaudeau and Altig (1999), AmphibiaWeb/IUCN	Reproductive mode 32 of Haddad and Prado (2005).	28	3	11	Allen et al. (2017), Oliveira et al. (2017)
Adenomera_hylaedactyla	Adenomera hylaedactyla	Anura	Leptodactylidae	0	0	0	0	0	0	0	0	0	0	0	0	0	Summers et al. (2006, 2007), Brown et al. (2010), Zamudio et al. (2016)		Gomez-Mestre et al. (2012) indicate parental care, but could not find any evidence / references indicating this, and all other references indicate no care.	0	Oliveira et al. (2017)	Summers et al. (2007) indicates direct-development or non-feeding tadpoles. Oliveira et al. (2017) indicates no direct-development. AmphibiaWeb indicates tadpoles develop in foam nest. So no-direct development but non-feeding tadpoles	foam nest in underground chamber excavated by male	1	foam nest in underground chamber	1	Hodl (1990), Summers et al. (2007), Brown et al. (2010), Gomez-Mestre et al. (2012), Zamudio et al. (2016), Pereira et al. (2017), Thibaudeau and Altig (1999), AmphibiaWeb/IUCN	Reproductive mode 32 of Haddad and Prado (2005).	30	2.9	15	Allen et al. (2017), Oliveira et al. (2017)
Afrixalus_dorsalis	Afrixalus dorsalis	Anura	Hyperoliidae	0	0	0	0	0	0	0	0	0	0	0	0	0	Gomez-Mestre et al. (2012)			0	Oliveira et al. (2017)		arboreal, eggs deposited on folded leaves above still water	1	lentic water including ponds, puddles, ditches, ruts and herbaceous marshes	0	Gomez-Mestre et al. (2012), Portik and Blackburn (2016), AmphibiaWeb/IUCN		38	2	25	Allen et al. (2017), Oliveira et al. (2017)
Afrixalus_fornasini	Afrixalus fornasini	Anura	Hyperoliidae	0	0	0	0	0	0	0	0	0	0	0	0	0	Summers et al. (2006, 2007), Brown et al. (2010), Han and Fu (2013), Gomez-Mestre et al. (2012)			0	Oliveira et al. (2017), Summers et al. (2007)		glued in a leaf above pools	1	pools	0	Summers et al. (2007), Brown et al. (2010), Gomez-Mestre et al. (2012), AmphibiaWeb/IUCN		40	1.6	80	Allen et al. (2017), Oliveira et al. (2017), Liedtke et al. (2018)
Agalychnis_annae	Agalychnis annae	Anura	Phyllomedusidae	0	0	0	0	0	0	0	0	0	0	0	0	0	Summers et al. (2006, 2007), Brown et al. (2010), Gomez-Mestre et al. (2012), Zamudio et al. (2016)			0	Oliveira et al. (2017), Summers et al. (2007)		Eggs are oviposited from 350 mm to 3 m above water (Duellman 2001) on leaves, branches or vines, contained within a clear jelly (Savage 2002).	1	ponds	0	Summers et al. (2007), Brown et al. (2010), Gomez-Mestre et al. (2012), Zamudio et al. (2016), AmphibiaWeb/IUCN		84.2	3.4	92	Allen et al. (2017), Oliveira et al. (2017), Stark and Meiri (2017)
Agalychnis_callidryas	Agalychnis callidryas	Anura	Phyllomedusidae	0	0	0	0	0	0	0	0	0	0	0	0	0	Han and Fu (2013), Gomez-Mestre et al. (2012), Zamudio et al. (2016)			0	Oliveira et al. (2017)		egg clutches are attached to vegetation overhanging the water	1	temporary or permanent ponds	0	Gomez-Mestre et al. (2012), Zamudio et al. (2016), AmphibiaWeb/IUCN		77.2	3.5	153	Allen et al. (2017), Oliveira et al. (2017), Stark and Meiri (2017), Liedtke et al. (2018)
Agalychnis_moreletii	Agalychnis moreletii	Anura	Phyllomedusidae	0	0	0	0	0	0	0	0	0	0	0	0	0	Briggs (2013), Gomez-Mestre et al. (2012), Zamudio et al. (2016)		No parental care mentioned despite detailed description of breeding	0	Oliveira et al. (2017)		underside of leaves overhanging water	1	small intermittent or permanent waterbodies	0	Briggs (2008, 2013), Gomez-Mestre et al. (2012), Zamudio et al. (2016), AmphibiaWeb/IUCN		85	3.7	66	Allen et al. (2017), Oliveira et al. (2017)
Agalychnis_saltator	Agalychnis saltator	Anura	Phyllomedusidae	0	0	0	0	0	0	0	0	0	0	0	0	0	Han and Fu (2013), Gomez-Mestre et al. (2012), Zamudio et al. (2016)			0	Oliveira et al. (2017)		moss on lianas overhanging water	1	swamp, temporary pools	0	Roberts (1994), Gomez-Mestre et al. (2012), Zamudio et al. (2016), AmphibiaWeb/IUCN		66	4.3	96	Allen et al. (2017), Oliveira et al. (2017)
Agalychnis_spurrelli	Agalychnis spurrelli	Anura	Phyllomedusidae	0	0	0	0	0	0	0	0	0	0	0	0	0	Han and Fu (2013), Gomez-Mestre et al. (2012), Zamudio et al. (2016)			0	Oliveira et al. (2017)		leafy foliage overhanging water	1	temporary ponds	0	Gomez-Mestre et al. (2012), Zamudio et al. (2016), AmphibiaWeb/IUCN		93	3.9	46	Allen et al. (2017), Oliveira et al. (2017), Stark and Meiri (2017)
Aglyptodactylus_laticeps	Aglyptodactylus laticeps	Anura	Mantellidae	0	0	0	0	0	0	0	0	0	0	0	0	0	Glos and Linsenmair (2004), Summers et al. (2006, 2007), Brown et al. (2010), Gomez-Mestre et al. (2012)		No parental care mentioned despite detailed description of breeding	0	Oliveira et al. (2017), Summers et al. (2007)		small ephemeral forest ponds	0	ephemeral ponds	0	Glos and Linsenmair (2004), Summers et al. (2007), Brown et al. (2010), Gomez-Mestre et al. (2012), AmphibiaWeb/IUCN		59	1.3	3547	Allen et al. (2017), Oliveira et al. (2017)
Aglyptodactylus_madagascariensis	Aglyptodactylus madagascariensis	Anura	Mantellidae	0	0	0	0	0	0	0	0	0	0	0	0	0	Summers et al. (2006, 2007), Brown et al. (2010), Han and Fu (2013), Gomez-Mestre et al. (2012)			0	Oliveira et al. (2017), Summers et al. (2007)		temporary stagnant waters	0	temporary stagnant waters	0	Summers et al. (2007), Brown et al. (2010), Gomez-Mestre et al. (2012), AmphibiaWeb/IUCN		92	1.4	2022	Allen et al. (2017), Oliveira et al. (2017)
Allobates_femoralis	Allobates femoralis	Anura	Aromobatidae	1	0	0	0	0	1	1	0	0	0	0	0	0	Montanarin et al. (2011), Pašukonis et al. (2017), Ringler et al. (2016), Crump (1995), Wells (2007), Weygoldt (1987), Summers et al. (2006, 2007), Brown et al. (2010), Han and Fu (2013), Gomez-Mestre et al. (2012), Grant et al. (2017)		Either sex recorded as engaging in tadpole transport (M/F) by Crump (1995). Wells (2007) indicates both sexes care for tadpoles. Han and Fu (2013) and Summers et al. (2006, 2007) indicate male parental care. Montanarin et al. (2011) indicate: "Only males were recorded transporting tadpoles on their backs (n = 16)." Grant et al. (2006) indicate: "nurse frogs [tadpole transporters] of both sexes ha…	0	Oliveira et al. (2017), Summers et al. (2007)		clutches were laid between overlapping dead leaves that formed a roof over the clutch (n = 6) or under leaves positioned beneath a log (n = 1)	1	palm leaves, fruit husks	0	Montanarin et al. (2011), Pašukonis et al. (2017), Ringler et al. (2016), Hodl (1990), Crump (1995), Wells (2007), Weygoldt (1987), Summers et al. (2007), Brown et al. (2010), Gomez-Mestre et al. (2012), Grant et al. (2017), AmphibiaWeb/IUCN	Summers et al. (2007) and Brown et al. (2010) score as no phylotelma, but Grant et al. (2006) inidcate larval use of phylotelma reported by Caldwell and de Araujo (2004), which is likely opportunistic. Scored as polymorphic by Grant et al. (2017)	36	1.9	29	Allen et al. (2017), Oliveira et al. (2017), Liedtke et al. (2018)
Allobates_nidicola	Allobates nidicola	Anura	Aromobatidae	0	0	0	0	0	0	0	0	0	0	0	0	0	Caldwell and Lima (2003), Han and Fu (2013)		no parental care mentioned by Caldwell and Lima (2003) despite detailed description of breeding behavior and tadpoles. Grant et al. (2017) score as no tadpole transport.	0	Caldwell and Lima (2003)	Oliveira et al. (2017) scores as direct-development but Caldwell and Lima (2003) indicates endotrophic (i.e. non-feeding) tadpoles that remain in terrestrial nest until metamorphosis.	in cup-shaped leaves that were sheltered by another leaf that formed a roof above the nest leaf	1	terrestrial nest of leaves	1	Caldwell and Lima (2003), Grant et al. (2017), AmphibiaWeb/IUCN	Although the term 'leaf nest' is repeately used to describe the site of egg and tadpole development, it appears this is just leaves and are not constructed by the parents.	21.4	2.4	4	Allen et al. (2017), Oliveira et al. (2017)
Allophryne_ruthveni	Allophryne ruthveni	Anura	Allophrynidae	0	0	0	0	0	0	0	0	0	0	0	0	0	Han and Fu (2013), Gomez-Mestre et al. (2012)			0	Oliveira et al. (2017)		temporary ponds	0	ponds	0	Gomez-Mestre et al. (2012), AmphibiaWeb/IUCN		31	1	300	Allen et al. (2017), Oliveira et al. (2017)
Alytes_cisternasii	Alytes cisternasii	Anura	Alytidae	0	0	1	0	0	0	0	0	0	0	0	0	0	Wells (2007), Summers et al. (2006, 2007), Brown et al. (2010), Trochet et al. (2014), Gomez-Mestre et al. (2012)	males carry their eggs entwined on their hind legs until the eggs are ready to hatch, at which point the male enters a pond and the tadpoles fall into the water, where they complete development		0	Oliveira et al. (2017), Summers et al. (2007)		male's body	1	small water bodies	0	Wells (2007), Summers et al. (2007), Brown et al. (2010), Trochet et al. (2014), Gomez-Mestre et al. (2012), AmphibiaWeb/IUCN		50	3.4	119	Allen et al. (2017), Oliveira et al. (2017), Liedtke et al. (2018)
Alytes_dickhilleni	Alytes dickhilleni	Anura	Alytidae	0	0	1	0	0	0	0	0	0	0	0	0	0	Wells (2007), Trochet et al. (2014), Gomez-Mestre et al. (2012)	males carry their eggs entwined on their hind legs until the eggs are ready to hatch, at which point the male enters a pond and the tadpoles fall into the water, where they complete development		0	Oliveira et al. (2017)		male's body	1	stable, permanent water sources including mountain streams, reservoirs and cattle troughs	0	Wells (2007), Trochet et al. (2014), Gomez-Mestre et al. (2012), AmphibiaWeb/IUCN		55	3.9	38	Allen et al. (2017), Oliveira et al. (2017), Stark and Meiri (2017)
Alytes_muletensis	Alytes muletensis	Anura	Alytidae	0	0	1	0	0	0	0	0	0	0	0	0	0	Pinya and Perez-Mellado (2014), Crump (1995), Summers et al. (2006, 2007), Brown et al. (2010), Trochet et al. (2014), Gomez-Mestre et al. (2012)	males carry their eggs entwined on their hind legs until the eggs are ready to hatch, at which point the male enters a pond and the tadpoles fall into the water, where they complete development		0	Oliveira et al. (2017), Summers et al. (2007)		male's body	1	brooks, streams	0	Pinya and Perez-Mellado (2014), Crump (1995), Summers et al. (2007), Brown et al. (2010), Trochet et al. (2014), Gomez-Mestre et al. (2012), AmphibiaWeb/IUCN		40	5.9	18	Allen et al. (2017), Oliveira et al. (2017)
Alytes_obstetricans	Alytes obstetricans	Anura	Alytidae	0	0	1	0	0	0	0	0	0	0	0	0	0	Crump (1995), Summers et al. (2006, 2007), Brown et al. (2010), Han and Fu (2013), Trochet et al. (2014), Gomez-Mestre et al. (2012)	males carry their eggs entwined on their hind legs until the eggs are ready to hatch, at which point the male enters a pond and the tadpoles fall into the water, where they complete development		0	Oliveira et al. (2017), Summers et al. (2007)		male's body	1	small water bodies including slow moving rivers to stagnant permanent ponds and pools	0	Crump (1995), Summers et al. (2007), Brown et al. (2010), Trochet et al. (2014), Gomez-Mestre et al. (2012), AmphibiaWeb/IUCN		55	3.7	92	Allen et al. (2017), Oliveira et al. (2017), Liedtke et al. (2018)
Ambystoma_barbouri	Ambystoma barbouri	Caudata	Ambystomatidae	0	0	0	0	0	0	0	0	0	0	0	0	0	Nussbaum (2003)		no parental care. Lagre eggs deposited under stones in streams	0	Oliveira et al. (2017)		under stones in stream	0	stream	0	Nussbaum (2003), AmphibiaWeb/IUCN	larval environment is lotic-stream	168	3.1	260	Allen et al. (2017), Oliveira et al. (2017)
Ambystoma_cingulatum	Ambystoma cingulatum	Caudata	Ambystomatidae	0	0	0	0	0	0	0	0	0	0	0	0	0	Anderson and Willaimson (1976), Wells (2007), Nussbaum (1987)		no evidence of parental care. Females simply scatter their eggs in leaf litter at the bottom of dry ponds, where the eggs eventually are flooded by winter rains	0	Oliveira et al. (2017)		leaf litter	1	ponds	0	Anderson and Willaimson (1976), Wells (2007), Nussbaum (1987), AmphibiaWeb/IUCN		129	2.3	18	Allen et al. (2017), Oliveira et al. (2017), Hossie et al. (2013), Liedtke et al. (2018)
Ambystoma_gracile	Ambystoma gracile	Caudata	Ambystomatidae	0	0	0	0	0	0	0	0	0	0	0	0	0	Nussbaum (1987, 2003)		aquatic, non-attending species with embryo cannibalism observed in the field	0	Oliveira et al. (2017)		ponds and lakes	0	ponds and lakes	0	Nussbaum (1987, 2003), AmphibiaWeb/IUCN		219	2	150	Allen et al. (2017), Oliveira et al. (2017), Liedtke et al. (2018)
Ambystoma_jeffersonianum	Ambystoma jeffersonianum	Caudata	Ambystomatidae	0	0	0	0	0	0	0	0	0	0	0	0	0	Charney et al. (2014), Thompson et al. (1980), Nussbaum (1987)		No parental care mentioned on AmphibiaWeb despite detailed description of breeding and life cycle.	0	Oliveira et al. (2017)		underwater in pools, attached to twigs in vernal and semi-permanent woodland pools	0	pools	0	Charney et al. (2014), Thompson et al. (1980), Nussbaum (1987), AmphibiaWeb/IUCN		210	2.2	210	Allen et al. (2017), Oliveira et al. (2017), Stark and Meiri (2017), Liedtke et al. (2018)
Ambystoma_laterale	Ambystoma laterale	Caudata	Ambystomatidae	0	0	0	0	0	0	0	0	0	0	0	0	0	Lannoo (2005), AmphibiaWeb		No parental care mentioned on AmphibiaWeb despite detailed description of breeding and life cycle.	0	Oliveira et al. (2017)		aquatic vegetation in ponds	0	ponds	0	Lannoo (2005), AmphibiaWeb/IUCN		129	1.6	196	Allen et al. (2017), Oliveira et al. (2017), Liedtke et al. (2018)
Ambystoma_mabeei	Ambystoma mabeei	Caudata	Ambystomatidae	0	0	0	0	0	0	0	0	0	0	0	0	0	Nussbaum (1987)			0	Oliveira et al. (2017)		attatched to submerged vegetation in fishless ponds	0	ponds	0	Nussbaum (1987), AmphibiaWeb/IUCN		170	2.2	4	Allen et al. (2017), Oliveira et al. (2017), Liedtke et al. (2018)
Ambystoma_macrodactylum	Ambystoma macrodactylum	Caudata	Ambystomatidae	0	0	0	0	0	0	0	0	0	0	0	0	0	Nussbaum (2003)		aquatic, non-attending species with embryo cannibalism observed in the field	0	Oliveira et al. (2017)		ponds and lakes	0	ponds and lakes	0	Nussbaum (2003), AmphibiaWeb/IUCN		248	2.5	250	Allen et al. (2017), Oliveira et al. (2017), Liedtke et al. (2018)
Ambystoma_maculatum	Ambystoma maculatum	Caudata	Ambystomatidae	0	0	0	0	0	0	0	0	0	0	0	0	0	Kern et al. (2013), Nussbaum (1987)		No parental care mentioned in primary references or on AmphibiaWeb despite detailed description of breeding and life cycle.	0	Oliveira et al. (2017)		amongst submerged vegetation in vernal pools or ponds	0	ponds	0	Kern et al. (2013), Nussbaum (1987), AmphibiaWeb/IUCN		248	2.7	307	Allen et al. (2017), Oliveira et al. (2017), Liedtke et al. (2018)
Ambystoma_mexicanum	Ambystoma mexicanum	Caudata	Ambystomatidae	0	0	0	0	0	0	0	0	0	0	0	0	0	Khattak et al. (2014)		No parental care mentioned in primary reference or on web despite detailed description of captive breeding for this laboratory model organism.	0	Oliveira et al. (2017)		submerged aquatic plants in lakes	0	lakes, paedomorphic	0	Khattak et al. (2014), AmphibiaWeb/IUCN		300	2.6	550	Allen et al. (2017), Oliveira et al. (2017), Stark and Meiri (2017)
Ambystoma_opacum	Ambystoma opacum	Caudata	Ambystomatidae	0	1	0	0	0	0	0	0	0	0	0	0	0	Crump (1995), Nussbaum (1985, 1987, 2003), Wells (2007) Reinhard et al. (2013)	lentic-breeder that places its eggs on land and has parental care (Noble and Brady 1933). Nests are hidden under surface objects in areas that will eventually be flooded with water from rainfall.		0	Oliveira et al. (2017)		dried beds of temporary ponds, the margins of reduced ponds, or dry floodplain pools. Female marbled salamanders construct nests and lay eggs under virtually any cover in situations where the nest is likely to be flooded by subsequent winter rains	1	pond, swamp	0	Crump (1995), Nussbaum (1985, 1987, 2003), Wells (2007) Reinhard et al. (2013), AmphibiaWeb/IUCN	communal nesting	127	2.7	110	Allen et al. (2017), Oliveira et al. (2017), Stark and Meiri (2017), Liedtke et al. (2018)
Ambystoma_ordinarium	Ambystoma ordinarium	Caudata	Ambystomatidae	0	0	0	0	0	0	0	0	0	0	0	0	0	Nussbaum (2003)		conceal and abandon eggs under stones in slow streams. No egg guarding	0	Oliveira et al. (2017)		under stones in stream	0	stream	0	Nussbaum (2003), Davenport and Summers (2010), AmphibiaWeb/IUCN	larval environment is lotic-stream	191	2.8	109	Allen et al. (2017), Oliveira et al. (2017), Davenport and Summers (2010)
Ambystoma_talpoideum	Ambystoma talpoideum	Caudata	Ambystomatidae	0	0	0	0	0	0	0	0	0	0	0	0	0	Krenz and Sever (1995), AmphibiaWeb		No parental care mentioned in primary references or on AmphibiaWeb despite detailed description of breeding and life cycle.	0	Oliveira et al. (2017)		bottom of pond on small twigs or leaves	0	pond	0	Krenz and Sever (1995), AmphibiaWeb/IUCN		122	2	398	Allen et al. (2017), Oliveira et al. (2017), Stark and Meiri (2017), Liedtke et al. (2018)
Ambystoma_texanum	Ambystoma texanum	Caudata	Ambystomatidae	0	0	0	0	0	0	0	0	0	0	0	0	0	Nussbaum (2003)		no parental care. Small eggs deposited in exposed sites in ponds	0	Oliveira et al. (2017)		exposed sites in ponds	0	pond	0	Nussbaum (2003), Davenport and Summers (2010), AmphibiaWeb/IUCN	larval environment is lentic-pond	178	2.1	625	Allen et al. (2017), Oliveira et al. (2017), Liedtke et al. (2018)
Ambystoma_tigrinum	Ambystoma tigrinum	Caudata	Ambystomatidae	0	0	0	0	0	0	0	0	0	0	0	0	0	Nussbaum (1987, 2003)		aquatic, non-attending species with embryo cannibalism observed in the field	0	Oliveira et al. (2017)		attached to submerged objects on pond bottom	0	pond	0	Nussbaum (1987, 2003), Davenport and Summers (2010), AmphibiaWeb/IUCN	larval environment is lentic-pond	330	3	1447	Allen et al. (2017), Oliveira et al. (2017), Liedtke et al. (2018)
Ameerega_bilinguis	Ameerega bilinguis	Anura	Dendrobatidae	1	0	0	0	0	1	0	0	0	0	0	0	0	Wells (2007), Gomez-Mestre et al. (2012), Grant et al. (2017)			0	Oliveira et al. (2017)	Gomez-Mestre et al. (2012) scores as direct-development (which is apparently an error).	leaf litter	1	pool or stream. Small temporary or permanent pools	0	Wells (2007), Gomez-Mestre et al. (2012), Grant et al. (2017), AmphibiaWeb/IUCN		22.6	2.7	11	Allen et al. (2017), Oliveira et al. (2017)
Ameerega_hahneli	Ameerega hahneli	Anura	Dendrobatidae	1	0	0	0	0	1	0	0	0	0	0	0	0	Haddad and Martins (1994), Crump (1996), Wells (2007), Han and Fu (2013), Gomez-Mestre et al. (2012), Grant et al. (2017)	Crump (1996) and Wells (2007), citing Haddad and Martins (1994): two males found carrying tadpoles. Male found guarding a clutch of eight eggs deposited on a large dead leaf beneath several others. Summers and McKeon (2004) also score as male only parental care. Grant et al. (2006) indicate: nurse frogs of both sexes have been reported for hahneli (as pictus: Aichinger, 1991).	Scored as male only care following the majority of references.	0	Oliveira et al. (2017)	Gomez-Mestre et al. (2012) scores as direct-development (which is apparently an error).	leaf litter	1	streams, temporary pools	0	Haddad and Martins (1994), Crump (1996), Wells (2007), Gomez-Mestre et al. (2012), Grant et al. (2017), AmphibiaWeb/IUCN	Wells (2007) indicates tadpole habitat is streams and AmphibiaWeb temporary pools	23	2.3	21	Allen et al. (2017), Oliveira et al. (2017)
Ameerega_parvula	Ameerega parvula	Anura	Dendrobatidae	1	0	0	0	0	1	0	0	0	0	0	0	0	Crump (1995), Wells (2007), Summers et al. (2006, 2007), Brown et al. (2010), Han and Fu (2013), Gomez-Mestre et al. (2012), Grant et al. (2017)			0	Oliveira et al. (2017), Summers et al. (2007)	Gomez-Mestre et al. (2012) scores as direct-development (which is apparently an error).	terrestrial	1	pool or stream	0	Weygoldt (1987), Hodl (1990), Crump (1995), Wells (2007), Summers et al. (2007), Brown et al. (2010), Gomez-Mestre et al. (2012), Crump (2015), Grant et al. (2017), AmphibiaWeb/IUCN		24	3.1	9	Allen et al. (2017), Oliveira et al. (2017)
Ameerega_petersi	Ameerega petersi	Anura	Dendrobatidae	1	0	0	0	0	1	1	0	0	0	0	0	0	Crump (1995), Wells (2007), Weygoldt (1987), Han and Fu (2013), Grant et al. (2006, 2017)		Han and Fu (2013), citing Beck (1998), indicates male parental care. Either sex recorded as caregiver (M/F) by Crump (1995). Both sex recoreded as tadpole trasporter by Wells (2007). Weygoldt (1987) indicates male tadpole transport. Grant et al. (2006) indicates: "Silverstone (1976: 38) reported nurse frogs of both sexes for petersi." Grant et al. (2017) indicates male egg attendance and both sex…	0	Oliveira et al. (2017)		terrestrial, in leaf litter	1	pool or stream. Stream (AmphibiaWeb)	0	Weygoldt (1987), Hodl (1990), Crump (1995), Wells (2007), Grant et al. (2017), AmphibiaWeb/IUCN	larvae released into flowing sreams according to Hodl (1990).	31	2.9	9	Allen et al. (2017), Oliveira et al. (2017)
Ameerega_picta	Ameerega picta	Anura	Dendrobatidae	1	0	0	0	0	1	0	0	0	0	0	0	0	Haddad and Martins (1994), Crump (1995, 1996), Wells (2007), Weygoldt (1987), Summers et al. (2006, 2007), Brown et al. (2010), Han and Fu (2013), Gomez-Mestre et al. (2012), Grant et al. (2017)	male collected at margins of small forest creek with sandy banks was carrying 14 tadpoles on its dorsum (Haddad and Martins 1994)	Han and Fu (2013), citing Beck (1998), indicate male and female parental care. Crump (1995,1996), citing Weygoldt (1983) and Haddad and Martins (1994), indicates male tadpole trasport. Wells (2007), citing Lescure (1976), Silverstone (1976), Weygoldt (1983), Haddad and Martins (1994), indicates males usually carry tadpoles, but occasional transport by females has been reported. Grant et al. (2017…	0	Oliveira et al. (2017), Summers et al. (2007)	Gomez-Mestre et al. (2012) scores as direct-development (which is apparently an error).	terrestrial, in leaf litter	1	temporary pools	0	Haddad and Martins (1994), Hodl (1990), Weygoldt (1987), Crump (1995, 1996), Wells (2007), Summers et al. (2007), Brown et al. (2010), Gomez-Mestre et al. (2012), Grant et al. (2017), AmphibiaWeb/IUCN		24.4	2	19	Allen et al. (2017), Oliveira et al. (2017)
Ameerega_silverstonei	Ameerega silverstonei	Anura	Dendrobatidae	1	0	0	0	0	1	0	0	0	0	0	0	0	Crump (1995), Wells (2007), Weygoldt (1987), Summers et al. (2006, 2007), Brown et al. (2010), Han and Fu (2013), Gomez-Mestre et al. (2012), Grant et al. (2017)			0	Oliveira et al. (2017), Summers et al. (2007)	Gomez-Mestre et al. (2012) scores as direct-development (which is apparently an error).	terrestrially, on leaves	1	pools	0	Crump (1995), Wells (2007), Weygoldt (1987), Summers et al. (2007), Brown et al. (2010), Gomez-Mestre et al. (2012), Grant et al. (2017), AmphibiaWeb/IUCN		42.8	2	30	Allen et al. (2017), Oliveira et al. (2017)
Ameerega_trivittata	Ameerega trivittata	Anura	Dendrobatidae	1	0	0	0	0	1	0	0	0	0	0	0	0	Acioli and Neckel-Oliveira (2014), Crump (1995), Wells (2007), Weygoldt (1987), Summers et al. (2006, 2007), Brown et al. (2010), Han and Fu (2013), Gomez-Mestre et al. (2012), Grant et al. (2017)			0	Oliveira et al. (2017), Summers et al. (2007)	Gomez-Mestre et al. (2012) scores as direct-development (which is apparently an error).	hidden places within leaf litter	1	palm leaves / pool or stream	0	Acioli and Neckel-Oliveira (2014), Hodl (1990), Weygoldt (1987), Crump (1995), Wells (2007), Summers et al. (2007), Brown et al. (2010), Moser (2010), Gomez-Mestre et al. (2012), Grant et al. (2017), AmphibiaWeb/IUCN	Summers et al. (2007) and Brown et al. (2010) indicates no phytotelm, while Moser (2010) does.	49.5	3.2	48	Allen et al. (2017), Oliveira et al. (2017), Liedtke et al. (2018)
Amietia_fuscigula	Amietia fuscigula	Anura	Pyxicephalidae	0	0	0	0	0	0	0	0	0	0	0	0	0	Han and Fu (2013)			0	Oliveira et al. (2017)		breeds in well-vegetated streams, rivers, and in ponds and dams in dry areas	0	breeds in well-vegetated streams, rivers, and in ponds and dams in dry areas	0	AmphibiaWeb/IUCN		125	1.5	8257	Allen et al. (2017), Oliveira et al. (2017)
Amnirana_galamensis	Amnirana galamensis	Anura	Ranidae	0	0	0	0	0	0	0	0	0	0	0	0	0	Han and Fu (2013), Gomez-Mestre et al. (2012)			0	Oliveira et al. (2017)		floating on surface or attached to aquatic plants in savanna ponds	0	ponds, lakes, swamps	0	Gomez-Mestre et al. (2012), AmphibiaWeb/IUCN		86	1.7	3818	Allen et al. (2017), Oliveira et al. (2017)
Amolops_cremnobatus	Amolops cremnobatus	Anura	Ranidae	0	0	0	0	0	0	0	0	0	0	0	0	0	Han and Fu (2013), Gomez-Mestre et al. (2012)			0	Oliveira et al. (2017)		egg clutches on the wet vertical rock faces within the splash zone f cascades / waterfall	1	wet rock faces	1	Gomez-Mestre et al. (2012), AmphibiaWeb/IUCN		40.6	3.6	20	Allen et al. (2017), Oliveira et al. (2017)
Amolops_ricketti	Amolops ricketti	Anura	Ranidae	0	0	0	0	0	0	0	0	0	0	0	0	0	Han and Fu (2013), Gomez-Mestre et al. (2012)			0	Oliveira et al. (2017)		aquatic	0	streams	0	Gomez-Mestre et al. (2012), AmphibiaWeb/IUCN		60.7	3	990	Allen et al. (2017), Oliveira et al. (2017)
Amphiuma_means	Amphiuma means	Caudata	Amphiumidae	0	1	0	0	0	0	0	0	0	0	0	0	0	Crump (1995), Nussbaum (1985), Wells (2007) Reinhard et al. (2013)			0	Oliveira et al. (2017)		Eggs are laid under objects such as logs and rocks, on land, in moist sites close to standing water	1	wetlands, lakes	0	Crump (1995), Nussbaum (1985), Wells (2007) Reinhard et al. (2013), AmphibiaWeb/IUCN	eggs in subterranean nest. AmphibiaWeb: Given the short time period between hatching and metamorphosis, larval two-toed amphiumas may not feed. Larvae can survive to metamorphosis exclusively on yolk reserves and juveniles are able to survive for several months without feeding (Gunzburger, 2003).	1162	10	200	Allen et al. (2017), Oliveira et al. (2017), Heisler et al. (1982), Liedtke et al. (2018)
Amphiuma_tridactylum	Amphiuma tridactylum	Caudata	Amphiumidae	0	1	0	0	0	0	0	0	0	0	0	0	0	Crump (1995), Nussbaum (1985), Reinhard et al. (2013)			0	Oliveira et al. (2017)		under logs and other cover objects at the edges of ponds and swamps	1	ponds, swamps	0	Crump (1995), Nussbaum (1985), Reinhard et al. (2013), AmphibiaWeb/IUCN		1060	6	200	Allen et al. (2017), Oliveira et al. (2017), Stark and Meiri (2017)
Andrias_davidianus	Andrias davidianus	Caudata	Cryptobranchidae	1	0	0	0	0	0	0	0	0	0	0	0	0	Nussbaum (2003), Wells (2007), Reinhard et al. (2013)			0	Oliveira et al. (2017)		in underwater burrow or cavity in stream	0	streams	0	Nussbaum (2003), Wells (2007), Reinhard et al. (2013), AmphibiaWeb/IUCN		1800	8.5	500	Allen et al. (2017), Oliveira et al. (2017), Browne et al. (2014), AmphibiaWeb, Stark and Meiri (2017)
Andrias_japonicus	Andrias japonicus	Caudata	Cryptobranchidae	1	0	0	1	0	0	0	0	0	0	0	0	0	Takahashi et al. (2017), Crump (1995), Nussbaum (1985, 1987, 2003), Reinhard et al. (2013)	resident male attends eggs fertilized by himself and other males. Male continues to care for hatched larvae in nest.		0	Oliveira et al. (2017)		burrow / nest in stream bank	0	streams	0	Takahashi et al. (2017), Crump (1995), Nussbaum (1985, 1987, 2003), Reinhard et al. (2013), AmphibiaWeb/IUCN		1360	5.5	500	Allen et al. (2017), Oliveira et al. (2017), AmphibiaWeb, Stark and Meiri (2017), Liedtke et al. (2018)
Aneides_aeneus	Aneides aeneus	Caudata	Plethodontidae	0	1	0	0	0	0	0	0	0	0	0	0	0	Canterbury and Pauley (1994), Crump (1995), Nussbaum (1985, 2003), Reinhard et al. (2013)			1	Oliveira et al. (2017)		damp crevices	1	na	0	Canterbury and Pauley (1994), Crump (1995), Nussbaum (1985, 2003), Reinhard et al. (2013), AmphibiaWeb/IUCN		140	4.5	21	Allen et al. (2017), Oliveira et al. (2017), Stark and Meiri (2017), Liedtke et al. (2018)
Aneides_lugubris	Aneides lugubris	Caudata	Plethodontidae	0	1	0	0	0	0	0	0	0	0	0	0	0	AmphibiaWeb, Crump (1995), Nussbaum (1985, 2003)		AmphibiaWeb: Females are often found coiled around the eggs; males are often in attendance as well (Ritter and Miller 1899; Ritter 1903; Stebbins 1951). Crump (1995) indicates: both males and females have been observed near egg clutches in nature, but there is no evidence that care actually is provided by both parents. According to Nussbaum (2003): Miller (1944) indicted that in Aneides lugubris,…	1	Oliveira et al. (2017)		in decay holes of live oak trees, under surface cover objects on ground, beneath the ground	1	na	0	Crump (1995), Nussbaum (1985, 2003), AmphibiaWeb/IUCN		184	8.3	15	Allen et al. (2017), Oliveira et al. (2017), Stark and Meiri (2017), Liedtke et al. (2018)
Anodonthyla_boulengerii	Anodonthyla boulengerii	Anura	Microhylidae	1	0	0	1	0	0	0	0	0	0	0	0	0	Blommers-Schlosser (1975), Crump (1995), Wells (2007), Lehtinen and Nussbaum (2003), Moser (2010), Brown et al. (2010)	males attend eggs and aquatic tadpoles until metamorphosis. Male 'somersaults' around eggs and / or tadpoles in tree hole, presumably to aerate the water in the small cavity.		0	Oliveira et al. (2017)		water filled tree hole	0	water-filled tree holes	0	Blommers-Schlosser (1975), Heying (2001), Crump (1995), Wells (2007), Lehtinen and Nussbaum (2003), Lehtinen et al. (2004), Moser (2010), Brown et al. (2010), Pereira et al. (2017), Thibaudeau and Altig (1999), AmphibiaWeb/IUCN		23	2	26	Allen et al. (2017), Oliveira et al. (2017), Liedtke et al. (2018)
Anodonthyla_rouxae	Anodonthyla rouxae	Anura	Microhylidae	1	0	0	0	0	0	0	0	0	0	0	0	0	Wells (2007), Moser (2010), Gomez-Mestre et al. (2012)			0	Oliveira et al. (2017)		water-filled hollow bamboo	0	water-filled bamboo	0	Wells (2007), Lehtinen et al. (2004), Moser (2010), Gomez-Mestre et al. (2012), Pereira et al. (2017), Thibaudeau and Altig (1999), AmphibiaWeb/IUCN		34	2.5	32	Allen et al. (2017), Oliveira et al. (2017)
Anomaloglossus_beebei	Anomaloglossus beebei	Anura	Aromobatidae	1	0	0	0	0	1	0	0	1	0	0	0	0	Bourne et al. (2001), Wells (2007), Lehtinen and Nussbaum (2003), Moser (2010), Summers et al. (2006, 2007), Brown et al. (2010), Han and Fu (2013), Grant et al. (2006), Grant et al. (2017)	males carry tadpoles; females feed tadpoles with unfertilized eggs; egg eating is facultative. tadpoles eat detritus, algae, mosquito larvae, and unfertilized trophic eggs. Male courts female and she deposits unfertilized egg into phylotelm. Mother-tadpole communication present.		0	Oliveira et al. (2017), Summers et al. (2007)		bromeliad leaves	1	bromeliads	0	Bourne et al. (2001), Wells (2007), Lehtinen and Nussbaum (2003), Moser (2010), Summers et al. (2007), Brown et al. (2010), Grant et al. (2006), Grant et al. (2017), AmphibiaWeb/IUCN		18.7	2.1	4	Allen et al. (2017), Oliveira et al. (2017)
Anomaloglossus_stepheni	Anomaloglossus stepheni	Anura	Aromobatidae	1	0	0	1	0	0	0	0	0	0	0	0	0	Junca et al. (1994), Kaiser et al. (1994), Crump (1996), Wells (2007), Lehtinen and Wells (2003), Summers et al. (2006, 2007), Brown et al. (2010), Han and Fu (2013), Gomez-Mestre et al. (2012)	As is typical of dendrobatids, the eggs are laid in terrestrial nests and guarded by males, but in this case neither parent transportes tadpoles. The nidicolous tadpoles have reduced mouth parts, remain in the nest until metamorphosis is completed, and exit as froglets. Crump (1995) indicates that tadpoles complete development in a terrestrial nest (Junca 1989; Moreira and Lima 1991; Junca et al.…	Wells (2007) calls the species C. steveni, but it appears to be same species.	0	Oliveira et al. (2017)	Summers et al. (2007) indicates direct-development or non-feeding tadpoles. Oliveira et al. (2017) indicates no direct-development. Primary references indicate terrestrial tadpoles that are non-feeding	nests on the forest floor consist of cup-shaped leaves with another leaf acting as a roof	1	stay in nest	1	Junca et al. (1994), Kaiser et al. (1994), Crump (1996), Wells (2007), Lehtinen and Wells (2003), Summers et al. (2007), Brown et al. (2010), Gomez-Mestre et al. (2012), Vacher et al. (2017), Thibaudeau and Altig (1999), AmphibiaWeb/IUCN	Brown et al. (2010) indicates phytotelm, other references don't	18.2	2	4	Allen et al. (2017), Oliveira et al. (2017)
Anotheca_spinosa	Anotheca spinosa	Anura	Hylidae	0	0	0	0	0	0	0	0	1	0	0	0	0	Duellman (1970), Jungfer (1996), Wells (2007), Lehtinen and Nussbaum (2003), Moser (2010), Summers et al. (2006, 2007), Brown et al. (2010), Han and Fu (2013), Gomez-Mestre et al. (2012), Zamudio et al. (2016)	Jungfer (1996): eggs deposited just above waters surface, a few weeks later female returned to deposit fertilized (if male present) eggs to wall of container, or unfertilized eggs if no male was present. Tadpoles swarmed around female and ate eggs. Female returned over four to five days to lay more unfertilized eggs and this continued for two to four months until tadpoles metamorphosed.	Brown et al. (2010) score as biparental care, but other references female only. Zamudio et al. (2016) score as parental care for eggs and larvae, but detailed care description in Jungfer (1996) does not describe egg attendance, therefore scored as tadpole feeding only.	0	Oliveira et al. (2017), Summers et al. (2007)		above water line in bromeliads, tree holes	1	bromeliads, tree holes	0	Duellman (1970), Jungfer (1996), Wells (2007), Lehtinen and Nussbaum (2003), Lehtinen et al. (2004), Moser (2010), Summers et al. (2007), Brown et al. (2010), Gomez-Mestre et al. (2012), Zamudio et al. (2016), AmphibiaWeb/IUCN		80	1.6	234	Allen et al. (2017), Oliveira et al. (2017), Stark and Meiri (2017)
Aparasphenodon_brunoi	Aparasphenodon brunoi	Anura	Hylidae	0	0	0	0	0	0	0	0	0	0	0	0	0	Zamudio et al. (2016)			0	Oliveira et al. (2017)		aquatic, breeds in temporary pools	0	aquatic, breeds in temporary pools	0	Haddad and Sawaya (2000), Zamudio et al. (2016), AmphibiaWeb/IUCN		81	1.4	901	Oliveira et al. (2017), Gomez-Mesa (2017)
Aplastodiscus_arildae	Aplastodiscus arildae	Anura	Hylidae	0	0	0	0	0	0	0	0	0	0	0	0	0	Zamudio et al. (2016)			0	Oliveira et al. (2017)		subterranean nests, a hollow, a small slit between rocks at the edge of rivulet, at the water level	0	aquatic	0	Carvalho et al. (2006), Gomez-Mestre et al. (2012), Zamudio et al. (2016), AmphibiaWeb/IUCN	Zamudio et al. (2016) indicates terrestrial eggs in nest and aquatic larvae. Gomez-Mestre et al. (2012) indicates aquatic reproduction (eggs and tadpoles) with eggs and tadpoles protected.	41.6	1.5	307	Allen et al. (2017), Oliveira et al. (2017)
Aplastodiscus_cochranae	Aplastodiscus cochranae	Anura	Hylidae	0	0	0	0	0	0	0	0	0	0	0	0	0	Zamudio et al. (2016)			0	Oliveira et al. (2017)		breeds in small water-filled holes in the ground	0	aquatic	0	Zamudio et al. (2016), AmphibiaWeb/IUCN	Zamudio et al. (2016) indicates terrestrial eggs in nest and aquatic larvae. IUCN indicates reproduction in small water-filled holes in the ground.	50.3	1.5	333	Oliveira et al. (2017)
Aplastodiscus_leucopygius	Aplastodiscus leucopygius	Anura	Hylidae	0	0	0	0	0	0	0	0	0	0	0	0	0	Haddad and Sawaya (2000), Zamudio et al. (2016)			0	Oliveira et al. (2017)		subterranean nest, floating aquatic eggs inside subterranean constructed nest	0	inside constructed nest, then in ponds or streams	0	Haddad and Sawaya (2000), Zina and Haddad (2006), Haddad and Prado (2005), Crump (2015), Gomez-Mestre et al. (2012), Zamudio et al. (2016), AmphibiaWeb/IUCN	Reproductive mode 5 of Haddad and Prado (2005), eggs and early larval stages in subterranean constructed nests, subsequent to flooding, exotrophic tadpoles in ponds or streams. Unsure whether to score eggs as aquatic or terrestrial; they are deposited in a floating layer of water inside a subterranean consructed nest, therefore scored as aquatic.	45.1	2.1	222	Allen et al. (2017), Oliveira et al. (2017)
Argenteohyla_siemersi	Argenteohyla siemersi	Anura	Hylidae	0	0	0	0	0	0	0	0	0	0	0	0	0	Cajade et al. (2010)		No parental care mentioned despite detailed description of breeding	0	Oliveira et al. (2017)		semi-permanent pond	0	pond	0	Cajade et al. (2010), AmphibiaWeb/IUCN		83	1.7	5813	Oliveira et al. (2017)
Arthroleptella_lightfooti	Arthroleptella lightfooti	Anura	Pyxicephalidae	0	0	0	0	0	0	0	0	0	0	0	0	0	Summers et al. (2006, 2007), Brown et al. (2010)			1	Oliveira et al. (2017), Summers et al. (2007)		terrestrial, in moss or similar vegetation	1	na	0	Summers et al. (2007), Brown et al. (2010), Thibaudeau and Altig (1999), AmphibiaWeb/IUCN		22	4.3	9	Allen et al. (2017), Oliveira et al. (2017)
Arthroleptis_poecilonotus	Arthroleptis poecilonotus	Anura	Arthroleptidae	0	0	0	0	0	0	0	0	0	0	0	0	0	Gomez-Mestre et al. (2012)			1	Oliveira et al. (2017)		small cavities in the soil	1	na	0	Gomez-Mestre et al. (2012), Thibaudeau and Altig (1999), AmphibiaWeb/IUCN		33.4	4	20	Allen et al. (2017), Oliveira et al. (2017), AmphibiaWeb, Stark and Meiri (2017)
Arthroleptis_schubotzi	Arthroleptis schubotzi	Anura	Arthroleptidae	0	0	0	0	0	0	0	0	0	0	0	0	0	Gomez-Mestre et al. (2012)			1	Oliveira et al. (2017)		terrestrial	1	na	0	Gomez-Mestre et al. (2012), Portik and Blackburn (2016), Thibaudeau and Altig (1999), AmphibiaWeb/IUCN		21	3	15	Allen et al. (2017), Oliveira et al. (2017)
Ascaphus_montanus	Ascaphus montanus	Anura	Ascaphidae	0	0	0	0	0	0	0	0	0	0	0	0	0	Gomez-Mestre et al. (2012)			0	Oliveira et al. (2017)		streams, underside of large rocks underwater	0	fast-flowing streams	0	Gomez-Mestre et al. (2012), AmphibiaWeb/IUCN		56	3.9	65	Allen et al. (2017), Oliveira et al. (2017), Liedtke et al. (2018)
Ascaphus_truei	Ascaphus truei	Anura	Ascaphidae	0	0	0	0	0	0	0	0	0	0	0	0	0	Summers et al. (2006, 2007), Brown et al. (2010), Han and Fu (2013), Gomez-Mestre et al. (2012)			0	Oliveira et al. (2017), Summers et al. (2007)		Eggs are deposited in strings under rocks in fast-moving streams	0	fast-flowing streams	0	Summers et al. (2007), Brown et al. (2010), Gomez-Mestre et al. (2012), AmphibiaWeb/IUCN		50	4.3	50	Allen et al. (2017), Oliveira et al. (2017), Liedtke et al. (2018)
Assa_darlingtoni	Assa darlingtoni	Anura	Myobatrachidae	0	1	0	0	0	0	0	1	0	0	0	0	0	Crump (1995), Wells (2007), Lehtinen and Nussbaum (2003), Summers et al. (2006, 2007), Brown et al. (2010), Gomez-Mestre et al. (2012)	female attends her clutch of terrestrial eggs while the male remains close and continues to call (Ehmann and Swan 1985). About 11-12 days after oviposition the male climbs into the egg mass, rupturing the capsules around the embryos. Aided by the male's movements, the newly-hatched larvae then wriggle into two brood pouch openings in his inguinal region. These tadpoles are non-feeding and are car…	Summers et al. (2006, 2007) indicate male parental care, and Brown et al. (2010) score as no biparental care, but in this species there is apparantly both male and female care (see care description).	0	Oliveira et al. (2017)	Summers et al. (2007) indicates direct-development or non-feeding tadpoles. Oliveira et al. (2017) indicates no direct-development. Primary references indicate terrestrial tadpoles that are non-feeding	terrestrial nest, large mass of jelly on the ground	1	male hip pouches	1	Crump (1995), Wells (2007), Lehtinen and Nussbaum (2003), Summers et al. (2007), Brown et al. (2010), Gomez-Mestre et al. (2012), Thibaudeau and Altig (1999), AmphibiaWeb/IUCN	Gomez-Mestre et al. (2012) indicates feeding tadpoles, however primary references indicate terrestrial tadpoles that are non-feeding	30	2.5	12	Allen et al. (2017), Oliveira et al. (2017)
Atelopus_chiriquiensis	Atelopus chiriquiensis	Anura	Bufonidae	0	0	0	0	0	0	0	0	0	0	0	0	0	Han and Fu (2013)			0	Oliveira et al. (2017)		forest streams	0	forest streams	0	AmphibiaWeb/IUCN		58	2.1	364	Allen et al. (2017), Oliveira et al. (2017), Stark and Meiri (2017)
Atelopus_spumarius	Atelopus spumarius	Anura	Bufonidae	0	0	0	0	0	0	0	0	0	0	0	0	0	Summers et al. (2006, 2007), Brown et al. (2010), Han and Fu (2013), Gomez-Mestre et al. (2012)			0	Oliveira et al. (2017), Summers et al. (2007)		deposited in gelatinous strings in streams or pools near streams	0	streams	0	Summers et al. (2007), Brown et al. (2010), Gomez-Mestre et al. (2012), AmphibiaWeb/IUCN		39.2	2	341	Allen et al. (2017), Oliveira et al. (2017)	For clutch size, took average of values in Allen et al. (2017) and Oliveira et al. (2017)
Austrochaperina_palmipes	Austrochaperina palmipes	Anura	Microhylidae	1	0	0	0	0	0	0	0	0	0	0	0	0	Wells (2007)			1	Oliveira et al. (2017)		streamside burrow, mud and sand chambers adjacent to stream	1	na	0	Wells (2007), AmphibiaWeb/IUCN		49	3	16	Oliveira et al. (2017)
Batrachoseps_attenuatus	Batrachoseps attenuatus	Caudata	Plethodontidae	0	1	0	0	0	0	0	0	0	0	0	0	0	AmphibiaWeb, Crump (1995), Nussbaum (1985, 2003)		Parental care is questionable in this species. Nests described as often communal and usually / sometimes left unattended. AmphibiaWeb, Lannoo Account: Females apparently abandon eggs to communal nests, although female association with eggs has been observed (Snyder, 1923; Maslin, 1939). Maiorana (1976) noted that embryos are frequently abandoned. However, there are observations that at least some…	1	Oliveira et al. (2017)		Females deposit eggs beneath rocks, logs, or other objects	1	na	0	AmphibiaWeb, Crump (1995), Nussbaum (1985, 2003), AmphibiaWeb/IUCN		140	4.1	8	Allen et al. (2017), Oliveira et al. (2017), Stark and Meiri (2017), Liedtke et al. (2018)
Batrachyla_taeniata	Batrachyla taeniata	Anura	Batrachylidae	1	0	0	0	0	0	0	0	0	0	0	0	0	Diaz et al. (1987), Ubeda and Nunez (2006)	No parental care mentioned despite detailed description of breeding in Diaz et al. (1987) but Ubeda and Nunez (2006) indicate that males "were found attending fertilized eggs (Stages 12-18) under logs on damp forest soil, near the edges of ponds….One amplectant pair was observed for several days; male care began when the female abandoned the breeding site after oviposition. The male remained besi…		0	Oliveira et al. (2017)		natural hollows among damp grass	1	pond	0	Diaz et al. (1987), Ubeda and Nunez (2006), Gomez-Mestre et al. (2012), AmphibiaWeb/IUCN		42	3.5	180	Allen et al. (2017), Oliveira et al. (2017)
Blommersia_wittei	Blommersia wittei	Anura	Mantellidae	0	0	0	0	0	0	0	0	0	0	0	0	0	Gomez-Mestre et al. (2012)			0	Oliveira et al. (2017)		attached to leaves 1-1.5 m above water surface	1	temporary and permanent ponds and swamps	0	Gomez-Mestre et al. (2012), AmphibiaWeb/IUCN		27	1.5	70	Allen et al. (2017), Oliveira et al. (2017)
Bolitoglossa_adspersa	Bolitoglossa adspersa	Caudata	Plethodontidae	0	1	0	0	0	0	0	0	0	0	0	0	0	Crump (1995), Nussbaum (1985)			1	Oliveira et al. (2017)		terrestrial	1	na	0	Crump (1995), Nussbaum (1985), AmphibiaWeb/IUCN		66	3.7	10	Allen et al. (2017), Oliveira et al. (2017)
Bombina_bombina	Bombina bombina	Anura	Bombinatoridae	0	0	0	0	0	0	0	0	0	0	0	0	0	Summers et al. (2006, 2007), Brown et al. (2010), Han and Fu (2013), Trochet et al. (2014), Gomez-Mestre et al. (2012)			0	Oliveira et al. (2017), Summers et al. (2007)		stagnant water	0	stagnant lake, pond, swamp	0	Summers et al. (2007), Brown et al. (2010), Trochet et al. (2014), Gomez-Mestre et al. (2012), AmphibiaWeb/IUCN		50	1.7	187	Allen et al. (2017), Oliveira et al. (2017), Liedtke et al. (2018)
Bombina_orientalis	Bombina orientalis	Anura	Bombinatoridae	0	0	0	0	0	0	0	0	0	0	0	0	0	Han and Fu (2013), Gomez-Mestre et al. (2012)			0	Oliveira et al. (2017)		stagnant water	0	stagnant water (sometimes running): lakes, ponds, swamps, streams, springs, ditches, puddles	0	Gomez-Mestre et al. (2012), Trochet et al. (2014), AmphibiaWeb/IUCN		47	1.8	161	Allen et al. (2017), Oliveira et al. (2017), Stark and Meiri (2017), Liedtke et al. (2018)
Bombina_pachypus	Bombina pachypus	Anura	Bombinatoridae	0	0	0	0	0	0	0	0	0	0	0	0	0	Mirabile et al. (2009), Trochet et al. (2014)		No parental care mentioned in primary reference despite detailed description of breeding	0	Oliveira et al. (2017)		aquatic vegetation in ephemeral pools	0	ephemeral pools	0	Mirabile et al. (2009), Trochet et al. (2014), AmphibiaWeb/IUCN		45.8	1.2	300	Oliveira et al. (2017)
Bombina_variegata	Bombina variegata	Anura	Bombinatoridae	0	0	0	0	0	0	0	0	0	0	0	0	0	Han and Fu (2013), Trochet et al. (2014), Gomez-Mestre et al. (2012)			0	Oliveira et al. (2017)		wetlands	0	wetlands	0	Trochet et al. (2014), Gomez-Mestre et al. (2012), AmphibiaWeb/IUCN		50	2	90	Allen et al. (2017), Oliveira et al. (2017), Liedtke et al. (2018)
Boophis_albilabris	Boophis albilabris	Anura	Mantellidae	0	0	0	0	0	0	0	0	0	0	0	0	0	Summers et al. (2006, 2007), Brown et al. (2010), Gomez-Mestre et al. (2012)			0	Oliveira et al. (2017), Summers et al. (2007)		streams and small trickles of water	0	streams and small trickles of water	0	Summers et al. (2007), Brown et al. (2010), Gomez-Mestre et al. (2012), AmphibiaWeb/IUCN		93	2.5	421	Allen et al. (2017), Oliveira et al. (2017)
Boophis_goudotii	Boophis goudotii	Anura	Mantellidae	0	0	0	0	0	0	0	0	0	0	0	0	0	Han and Fu (2013)			0	Oliveira et al. (2017)		attached to rocks and roots in water	0	slow-moving and swampy streteches of very small streams	0	AmphibiaWeb/IUCN		80	2	1000	Allen et al. (2017), Oliveira et al. (2017)
Boophis_luteus	Boophis luteus	Anura	Mantellidae	0	0	0	0	0	0	0	0	0	0	0	0	0	Han and Fu (2013), Gomez-Mestre et al. (2012)			0	Oliveira et al. (2017), Summers et al. (2007)		aquatic, fixed on a vertical stone where fast-running shalow water cascaded down	0	stream	0	Summers et al. (2007), Brown et al. (2010), Gomez-Mestre et al. (2012), AmphibiaWeb/IUCN		60	2.2	172	Allen et al. (2017), Oliveira et al. (2017)
Boophis_madagascariensis	Boophis madagascariensis	Anura	Mantellidae	0	0	0	0	0	0	0	0	0	0	0	0	0	Summers et al. (2006, 2007), Brown et al. (2010), Gomez-Mestre et al. (2012)			0	Oliveira et al. (2017), Summers et al. (2007)		shallow, slow-moving water	0	slow-moving water and adjacent pools	0	Summers et al. (2007), Brown et al. (2010), Gomez-Mestre et al. (2012), AmphibiaWeb/IUCN		80	3	405	Allen et al. (2017), Oliveira et al. (2017)
Boophis_occidentalis	Boophis occidentalis	Anura	Mantellidae	0	0	0	0	0	0	0	0	0	0	0	0	0	Andreone et al. (2002), Gomez-Mestre et al. (2012)		No parental care mentioned in primary reference despite detailed description of breeding	0	Oliveira et al. (2017)		submerged stones in temporary stream	0	stream	0	Andreone et al. (2002), Gomez-Mestre et al. (2012), AmphibiaWeb/IUCN		52.4	2.4	1342	Allen et al. (2017), Oliveira et al. (2017), Stark and Meiri (2017)
Boophis_rappiodes	Boophis rappiodes	Anura	Mantellidae	0	0	0	0	0	0	0	0	0	0	0	0	0	Han and Fu (2013)			0	Oliveira et al. (2017)		stream	0	stream	0	AmphibiaWeb/IUCN		34	2	260	Allen et al. (2017), Oliveira et al. (2017)
Boophis_tephraeomystax	Boophis tephraeomystax	Anura	Mantellidae	0	0	0	0	0	0	0	0	0	0	0	0	0	Han and Fu (2013)			0	Oliveira et al. (2017)		small shallow pools	0	small shallow pools	0	Gomez-Mestre et al. (2012), AmphibiaWeb/IUCN		50	1.4	1000	Allen et al. (2017), Oliveira et al. (2017), Stark and Meiri (2017)
Boophis_xerophilus	Boophis xerophilus	Anura	Mantellidae	0	0	0	0	0	0	0	0	0	0	0	0	0	Gomez-Mestre et al. (2012)			0	Oliveira et al. (2017)		temporary pools	0	temporary pools	0	Gomez-Mestre et al. (2012), AmphibiaWeb/IUCN		48.8	1.2	1738	Allen et al. (2017), Oliveira et al. (2017)
Boulengerula_taitana	Boulengerula taitana	Gymnophiona	Herpelidae	0	1	0	0	0	0	0	0	0	1	0	1	0	Kupfer et al. (2006, 2008), Malonza & Measey (2005), Crump (1995), Wells (2007), San Mauro et al. (2014), Kupfer et al. (2016), Gomes et al. (2012), Exbrayat (2006)	Positive evidence for egg attendance, juvenile attendance, and juvenile feeding. Direct-developing, oviparous caecilian, the skin of which is transformed in brooding females to provide a rich supply of nutrients for the developing offspring	oviparous. altricial juveniles. lecithotrophy and dermatotrophy. vernal teeth	1	Oliveira et al. (2017)		subterranean nest site	1	na	0	Kupfer et al. (2006, 2008), Malonza & Measey (2005), Crump (1995), Wells (2007), San Mauro et al. (2014), Kupfer et al. (2016), Gomes et al. (2012), Exbrayat (2006), AmphibiaWeb/IUCN	some offspring cared for by females other than biological mother	420	3.5	9	Allen et al. (2017), Oliveira et al. (2017)
Brachycephalus_ephippium	Brachycephalus ephippium	Anura	Brachycephalidae	0	0	0	0	0	0	0	0	0	0	0	0	0	Pombal et al. (1994), Summers et al. (2006, 2007), Brown et al. (2010), Gomez-Mestre et al. (2012)		female covered eggs in soil particles immediately following oviposition, however this is not considered parental care	1	Oliveira et al. (2017), Summers et al. (2007)		ground, beneath decomposing log	1	na	0	Pombal et al. (1994), Summers et al. (2007), Brown et al. (2010), Gomez-Mestre et al. (2012), Thibaudeau and Altig (1999), AmphibiaWeb/IUCN		19.7	5.2	5	Allen et al. (2017), Oliveira et al. (2017)
Brachytarsophrys_feae	Megophrys feae	Anura	Megophryidae	0	0	0	0	0	0	0	0	0	0	0	0	0	Han and Fu (2013)			0	Oliveira et al. (2017)		aquatic	0	stream	0	Gomez-Mestre et al. (2012), AmphibiaWeb/IUCN	Gomez-Mestre et al. (2012) indicates protected eggs and larvae. Unable to confirm this.	101.2	4.5	1000	Allen et al. (2017), Oliveira et al. (2017)
Breviceps_fuscus	Breviceps fuscus	Anura	Brevicipitidae	1	0	0	0	0	0	0	0	0	0	0	0	0	Muller et al. (2007), Summers et al. (2006, 2007), Brown et al. (2010), Gomez-Mestre et al. (2012)		male remains with the eggs	1	Oliveira et al. (2017), Summers et al. (2007)		burrows at end of tunnels in the soil	1	na	0	Muller et al. (2007), Summers et al. (2007), Brown et al. (2010), Gomez-Mestre et al. (2012), Thibaudeau and Altig (1999), AmphibiaWeb/IUCN		51	5	43	Allen et al. (2017), Oliveira et al. (2017)
Breviceps_mossambicus	Breviceps mossambicus	Anura	Brevicipitidae	0	1	0	0	0	0	0	0	0	0	0	0	0	Muller et al. (2007)	females remain adjacent to but outside a sealed subterranean egg chamber	Han and Fu (2013) and Gomez-Mestre et al. (2012) indicate no parental care. But Muller et al. (2007) indicate female egg attendance.	1	Oliveira et al. (2017), IUCN	Oliveira et al. (2017) and IUCN indicate direct-development. However, Gomez-Mestre et al. (2012) indicate no direct development. AmphibiaWeb, citing Harper et al. (2010) indicates terrestrial non-feeding tadpoles. Harper (2010) indicates terrestrial non-feeding tadpoles complete development in underground nest (within the egg jelly - FitzSimons and Van Dam 1929). Therefore scored as direct-develo…	terrestrial burrow	1	na	0	Harper et al. (2010), Muller et al. (2007), Thibaudeau and Altig (1999), Gomez-Mestre et al. (2012), AmphibiaWeb/IUCN	Oliveira et al. (2017) and IUCN indicate direct-development. However, Gomez-Mestre et al. (2012) indicate no direct development. AmphibiaWeb, citing Harper et al. (2010) indicates terrestrial non-feeding tadpoles. Harper (2010) indicates terrestrial non-feeding tadpoles complete development in underground nest (within the egg jelly - FitzSimons and Van Dam 1929). Therefore scored as direct-develo…	52	5	25	Allen et al. (2017), Oliveira et al. (2017)
Bryophryne_cophites	Bryophryne cophites	Anura	Craugastoridae	0	1	0	0	0	0	0	0	0	0	0	0	0	AmphibiaWeb, de La Riva and Burrowes (2014), Gomez-Mestre et al. (2012)		Gomez-Mestre et al. (2012) indicate parental care. AmphibiaWeb indicates: In this direct-developing species, females lay and attend approximately 20 eggs until hatching occurs. de La Riva and Burrowes (2014): Catenazzi (2006) reported in a Peruvian species of the closely related genus Bryophryne [B. cophites (Lynch)] a clutch of 20 eggs ca. 4 mm in diameter, guarded by a female (again, it is not …	1	Oliveira et al. (2017)		nest of moss	1	na	0	de La Riva and Burrowes (2014), Gomez-Mestre et al. (2012), Thibaudeau and Altig (1999), AmphibiaWeb/IUCN		29.3	4	20	Allen et al. (2017), Oliveira et al. (2017)
Buergeria_buergeri	Buergeria buergeri	Anura	Rhacophoridae	0	0	0	0	0	0	0	0	0	0	0	0	0	Han and Fu (2013), Gomez-Mestre et al. (2012)			0	Oliveira et al. (2017)		under stones in streams	0	lotic breeding	0	Fukuyama and Kusano (1992), Gomez-Mestre et al. (2012), Pereira et al. (2017), AmphibiaWeb/IUCN		76	1.3	402	Allen et al. (2017), Oliveira et al. (2017)
Buergeria_japonica	Buergeria japonica	Anura	Rhacophoridae	0	0	0	0	0	0	0	0	0	0	0	0	0	Han and Fu (2013), Gomez-Mestre et al. (2012)			0	Oliveira et al. (2017)		aquatic, breeds in slow-flowing waters such as streams, ditches, rivers, paddy fields, springs, pools and seepages	0	aquatic, breeds in slow-flowing waters such as streams, ditches, rivers, paddy fields, springs, pools and seepages	0	Gomez-Mestre et al. (2012), Meegaskumbura et al. (2015), Pereira et al. (2017), AmphibiaWeb/IUCN	eggs and tadpoles fully aquatic, eggs laid directly in water (e.g. streams, rock pools, phytotelmata), tadpoles feeding in water	37	1.3	421	Allen et al. (2017), Oliveira et al. (2017)
Buergeria_robusta	Buergeria robusta	Anura	Rhacophoridae	0	0	0	0	0	0	0	0	0	0	0	0	0	Han and Fu (2013), Gomez-Mestre et al. (2012)			0	Oliveira et al. (2017)		breeds in mountain streams or rivers in relatively open areas	0	breeds in mountain streams or rivers in relatively open areas	0	Gomez-Mestre et al. (2012), Pereira et al. (2017), AmphibiaWeb/IUCN		67.1	2	350	Allen et al. (2017), Oliveira et al. (2017)
Bufo_alvarius	Incilius alvarius	Anura	Bufonidae	0	0	0	0	0	0	0	0	0	0	0	0	0	Summers et al. (2006, 2007), Brown et al. (2010), Han and Fu (2013), Gomez-Mestre et al. (2012)			0	Oliveira et al. (2017), Summers et al. (2007)		temporary pools	0	temporary pools	0	Summers et al. (2007), Brown et al. (2010), Gomez-Mestre et al. (2012), AmphibiaWeb/IUCN		165	1.4	7752	Allen et al. (2017), Oliveira et al. (2017), Stark and Meiri (2017)
Bufo_americanus	Anaxyrus americanus	Anura	Bufonidae	0	0	0	0	0	0	0	0	0	0	0	0	0	Summers et al. (2006, 2007), Brown et al. (2010), Han and Fu (2013), Gomez-Mestre et al. (2012)			0	Oliveira et al. (2017), Summers et al. (2007)		small ditches, ponds, or slow shallow streams	0	small ditches, ponds, or slow shallow streams	0	Summers et al. (2007), Brown et al. (2010), Gomez-Mestre et al. (2012), Trochet et al. (2014), AmphibiaWeb/IUCN		111	1.3	8003	Allen et al. (2017), Oliveira et al. (2017), Liedtke et al. (2018)
Bufo_angusticeps	Vandijkophrynus angusticeps	Anura	Bufonidae	0	0	0	0	0	0	0	0	0	0	0	0	0	Summers et al. (2006, 2007), Brown et al. (2010), Gomez-Mestre et al. (2012)			0	Oliveira et al. (2017), Summers et al. (2007)		temporary pools	0	temporary pools	0	Summers et al. (2007), Brown et al. (2010), Gomez-Mestre et al. (2012), AmphibiaWeb/IUCN		58	1.6	1825	Allen et al. (2017), Liedtke et al. (2014)
Bufo_arenarum	Rhinella arenarum	Anura	Bufonidae	0	0	0	0	0	0	0	0	0	0	0	0	0	Han and Fu (2013), Gomez-Mestre et al. (2012)			0	Oliveira et al. (2017)		temporary waterbodies	0	temporary waterbodies	0	Gomez-Mestre et al. (2012), AmphibiaWeb/IUCN		115.5	1	19750	Allen et al. (2017), Oliveira et al. (2017), Stark and Meiri (2017)
Bufo_asper	Phrynoidis asper	Anura	Bufonidae	0	0	0	0	0	0	0	0	0	0	0	0	0	Summers et al. (2006, 2007), Brown et al. (2010), Han and Fu (2013)			0	Oliveira et al. (2017), Summers et al. (2007)		quiet portions of streams	0	streams with medium current	0	Summers et al. (2007), Brown et al. (2010), AmphibiaWeb/IUCN		140	1.2	12792	Allen et al. (2017), Oliveira et al. (2017), Stark and Meiri (2017)
Bufo_bankorensis	Bufo bankorensis	Anura	Bufonidae	0	0	0	0	0	0	0	0	0	0	0	0	0	Han and Fu (2013)			0	Oliveira et al. (2017)		streams and more permanent pools	0	streams and more permanent pools	0	AmphibiaWeb/IUCN		110	1.5	3725	Allen et al. (2017), Oliveira et al. (2017), Stark and Meiri (2017)
Bufo_boreas	Anaxyrus boreas	Anura	Bufonidae	0	0	0	0	0	0	0	0	0	0	0	0	0	Summers et al. (2006, 2007), Brown et al. (2010), Han and Fu (2013), Gomez-Mestre et al. (2012)			0	Oliveira et al. (2017), Summers et al. (2007)		shallow ponds	0	shallow ponds	0	Summers et al. (2007), Brown et al. (2010), Gomez-Mestre et al. (2012), AmphibiaWeb/IUCN		125	1.7	8608	Allen et al. (2017), Oliveira et al. (2017), Stark and Meiri (2017)
Bufo_bufo	Bufo bufo	Anura	Bufonidae	0	0	0	0	0	0	0	0	0	0	0	0	0	Summers et al. (2006, 2007), Brown et al. (2010), Han and Fu (2013), Trochet et al. (2014), Gomez-Mestre et al. (2012)			0	Oliveira et al. (2017), Summers et al. (2007)		lakes, ponds, ditches, large puddles and streams	0	lakes, ponds, ditches, large puddles and streams	0	Summers et al. (2007), Brown et al. (2010), Trochet et al. (2014), Gomez-Mestre et al. (2012), AmphibiaWeb/IUCN		150	2.1	5309	Allen et al. (2017), Oliveira et al. (2017), Liedtke et al. (2018)
Bufo_calamita	Epidalea calamita	Anura	Bufonidae	0	0	0	0	0	0	0	0	0	0	0	0	0	Summers et al. (2006, 2007), Brown et al. (2010), Trochet et al. (2014), Gomez-Mestre et al. (2012)			0	Oliveira et al. (2017), Summers et al. (2007)		temporary pools and lagoons	0	temporary pools and lagoons	0	Summers et al. (2007), Brown et al. (2010), Trochet et al. (2014), Gomez-Mestre et al. (2012), AmphibiaWeb/IUCN		100	1.5	3632	Allen et al. (2017), Oliveira et al. (2017), Liedtke et al. (2018)
Bufo_californicus	Anaxyrus californicus	Anura	Bufonidae	0	0	0	0	0	0	0	0	0	0	0	0	0	Han and Fu (2013)			0	Oliveira et al. (2017)		among gravel, leaves, or sticks, or on mud or clean sand, at the bottom of shallow quiet waters of streams or shallow ponds	0	shallow quiet waters of streams or shallow ponds	0	AmphibiaWeb/IUCN		81	1.4	4714	Allen et al. (2017), Oliveira et al. (2017)
Bufo_canorus	Anaxyrus canorus	Anura	Bufonidae	0	0	0	0	0	0	0	0	0	0	0	0	0	Summers et al. (2006, 2007), Brown et al. (2010), Han and Fu (2013)			0	Oliveira et al. (2017), Summers et al. (2007)		shallow edges of snowmelt pools and ponds or along edges of lakes and slow-moving streams	0	shallow edges of snowmelt pools and ponds or along edges of lakes and slow-moving streams	0	Summers et al. (2007), Brown et al. (2010), AmphibiaWeb/IUCN		69	2.1	1744	Allen et al. (2017), Oliveira et al. (2017)
Bufo_castaneoticus	Rhinella castaneotica	Anura	Bufonidae	0	0	0	0	0	0	0	0	0	0	0	0	0	Moser (2010), Brown et al. (2010), Han and Fu (2013)			0	Oliveira et al. (2017)		inside Brazil nuts as well as small temporary pools	0	brazil nut capsules	0	Caldwell and de Aruajo (1998), Lehtinen et al. (2004), Moser (2010), Brown et al. (2010), AmphibiaWeb/IUCN	According to Moser (2010) larvae eat detritus	50.5	1.5	178	Allen et al. (2017), Oliveira et al. (2017)
Bufo_coccifer	Incilius coccifer	Anura	Bufonidae	0	0	0	0	0	0	0	0	0	0	0	0	0	Han and Fu (2013)			0	Oliveira et al. (2017)		ponds	0	ponds	0	AmphibiaWeb/IUCN		99	1.3	4506	Allen et al. (2017), Oliveira et al. (2017)
Bufo_cognatus	Anaxyrus cognatus	Anura	Bufonidae	0	0	0	0	0	0	0	0	0	0	0	0	0	Summers et al. (2006, 2007), Brown et al. (2010), Han and Fu (2013), Gomez-Mestre et al. (2012)			0	Oliveira et al. (2017), Summers et al. (2007)		temporary aquatic pools	0	temporary aquatic pools	0	Summers et al. (2007), Brown et al. (2010), Gomez-Mestre et al. (2012), AmphibiaWeb/IUCN		114	1.2	17591	Allen et al. (2017), Oliveira et al. (2017), Liedtke et al. (2018)
Bufo_coniferus	Incilius coniferus	Anura	Bufonidae	0	0	0	0	0	0	0	0	0	0	0	0	0	Summers et al. (2006, 2007), Brown et al. (2010), Han and Fu (2013)			0	Oliveira et al. (2017), Summers et al. (2007)		shallow ponds or pools	0	shallow ponds or pools	0	Summers et al. (2007), Brown et al. (2010), AmphibiaWeb/IUCN		95	1.8	3000	Allen et al. (2017), Oliveira et al. (2017), Stark and Meiri (2017)
Bufo_debilis	Anaxyrus debilis	Anura	Bufonidae	0	0	0	0	0	0	0	0	0	0	0	0	0	Summers et al. (2006, 2007), Brown et al. (2010), Han and Fu (2013)			0	Oliveira et al. (2017), Summers et al. (2007)		shallow rain pools or intermittent streams	0	shallow rain pools or intermittent streams	0	Summers et al. (2007), Brown et al. (2010), AmphibiaWeb/IUCN		54	1	1300	Allen et al. (2017), Oliveira et al. (2017), Stark and Meiri (2017), Liedtke et al. (2018)
Bufo_dombensis	Poyntonophrynus dombensis	Anura	Bufonidae	0	0	0	0	0	0	0	0	0	0	0	0	0	Summers et al. (2006, 2007), Brown et al. (2010), Gomez-Mestre et al. (2012)			0	Oliveira et al. (2017), Summers et al. (2007)		small temporary streams and pools	0	small temporary streams and pools	0	Summers et al. (2007), Brown et al. (2010), Gomez-Mestre et al. (2012), AmphibiaWeb/IUCN		40	1.7	900	Allen et al. (2017), Oliveira et al. (2017)
Bufo_fastidiosus	Incilius fastidiosus	Anura	Bufonidae	0	0	0	0	0	0	0	0	0	0	0	0	0	Summers et al. (2006, 2007), Brown et al. (2010), Han and Fu (2013)			0	Oliveira et al. (2017), Summers et al. (2007)		ephemeral pools	0	small pools formed after heavy rains	0	Summers et al. (2007), Brown et al. (2010), AmphibiaWeb/IUCN		62	4.3	85	Allen et al. (2017), Oliveira et al. (2017)
Bufo_fenoulheti	Poyntonophrynus fenoulheti	Anura	Bufonidae	0	0	0	0	0	0	0	0	0	0	0	0	0	Summers et al. (2006, 2007), Brown et al. (2010)			0	Oliveira et al. (2017), Summers et al. (2007)		temporary pools	0	temporary pools	0	Summers et al. (2007), Brown et al. (2010), AmphibiaWeb/IUCN		43	1.8	1123	Allen et al. (2017), Oliveira et al. (2017)	For clutch size, took average of values in Allen et al. (2017) and Oliveira et al. (2017)
Bufo_fowleri	Anaxyrus fowleri	Anura	Bufonidae	0	0	0	0	0	0	0	0	0	0	0	0	0	Han and Fu (2013)			0	Oliveira et al. (2017)		shallow ponds and other primarily stagnant waters	0	shallow ponds and other primarily stagnant waters	0	AmphibiaWeb/IUCN		95	1.8	7986	Allen et al. (2017), Oliveira et al. (2017), Liedtke et al. (2018)
Bufo_gargarizans	Bufo gargarizans	Anura	Bufonidae	0	0	0	0	0	0	0	0	0	0	0	0	0	Han and Fu (2013), Gomez-Mestre et al. (2012)			0	Oliveira et al. (2017)		lakes, ponds, swamps, puddles, old riverbeds, ditches and rivulets with stagnant or semi-flowing water	0	lakes, ponds, swamps, puddles, old riverbeds, ditches and rivulets with stagnant or semi-flowing water	0	Gomez-Mestre et al. (2012), AmphibiaWeb/IUCN		134	2.2	6200	Oliveira et al. (2017), Liedtke et al. (2018)
Bufo_garmani	Sclerophrys garmani	Anura	Bufonidae	0	0	0	0	0	0	0	0	0	0	0	0	0	Summers et al. (2006, 2007), Brown et al. (2010), Han and Fu (2013), Gomez-Mestre et al. (2012)			0	Oliveira et al. (2017), Summers et al. (2007)		temporary ponds	0	temporary water	0	Summers et al. (2007), Brown et al. (2010), Gomez-Mestre et al. (2012), AmphibiaWeb/IUCN		115	1.1	16000	Allen et al. (2017), Oliveira et al. (2017)
Bufo_granulosus	Rhinella granulosa	Anura	Bufonidae	0	0	0	0	0	0	0	0	0	0	0	0	0	Summers et al. (2006, 2007), Gomez-Mestre et al. (2012)			0	Oliveira et al. (2017), Summers et al. (2007)		lentic water, small and large ponds	0	lentic water, small and large ponds	0	Hodl (1990), Crump (1995), Summers et al. (2007), Gomez-Mestre et al. (2012), AmphibiaWeb/IUCN		90	1.1	983	Allen et al. (2017), Oliveira et al. (2017)
Bufo_gutturalis	Sclerophrys gutturalis	Anura	Bufonidae	0	0	0	0	0	0	0	0	0	0	0	0	0	Summers et al. (2006, 2007), Brown et al. (2010), Han and Fu (2013), Gomez-Mestre et al. (2012)			0	Oliveira et al. (2017), Summers et al. (2007)		permanent and semi-permanent standing water	0	permanent and semi-permanent standing water	0	Summers et al. (2007), Brown et al. (2010), Gomez-Mestre et al. (2012), AmphibiaWeb/IUCN		120	1.5	20000	Allen et al. (2017), Oliveira et al. (2017)
Bufo_hemiophrys	Anaxyrus hemiophrys	Anura	Bufonidae	0	0	0	0	0	0	0	0	0	0	0	0	0	Han and Fu (2013)			0	Oliveira et al. (2017)		shallows of lakes, in ponds, and other bodies of water	0	shallows of lakes, in ponds, and other bodies of water	0	AmphibiaWeb/IUCN		83	1	6000	Allen et al. (2017), Oliveira et al. (2017)
Bufo_houstonensis	Anaxyrus houstonensis	Anura	Bufonidae	0	0	0	0	0	0	0	0	0	0	0	0	0	Hillis et al. (1984), Quinn and Mengden (1984)		No parental care mentioned in primary reference despite detailed description of breeding	0	Oliveira et al. (2017)		rain pools, flooded fields, roadside ditches, and natural or manmade ponds	0	rain pools, flooded fields, roadside ditches, and natural or manmade ponds	0	Hillis et al. (1984), Quinn and Mengden (1984), AmphibiaWeb/IUCN		79	1.9	3356	Oliveira et al. (2017)
Bufo_ictericus	Rhinella icterica	Anura	Bufonidae	0	0	0	0	0	0	0	0	0	0	0	0	0	Gomez-Mestre et al. (2012)			0	Oliveira et al. (2017)		permanent and temporary ponds and streams	0	permanent and temporary ponds and streams	0	Gomez-Mestre et al. (2012), AmphibiaWeb/IUCN		190	1.8	10968	Allen et al. (2017), Oliveira et al. (2017)	For clutch size, took average of values in Allen et al. (2017) and Oliveira et al. (2017)
Bufo_japonicus	Bufo japonicus	Anura	Bufonidae	0	0	0	0	0	0	0	0	0	0	0	0	0	Hase and Shimada (2014), Gomez-Mestre et al. (2012)		No parental care mentioned in primary references or on AmphibiaWeb despite detailed description of breeding and life cycle.	0	Oliveira et al. (2017)		ponds, swamps, puddles	0	ponds, swamps, puddles	0	Hase and Shimada (2014), Gomez-Mestre et al. (2012), AmphibiaWeb/IUCN		176	1.9	7750	Allen et al. (2017), Oliveira et al. (2017)
Bufo_kisoloensis	Sclerophrys kisoloensis	Anura	Bufonidae	0	0	0	0	0	0	0	0	0	0	0	0	0	Han and Fu (2013)			0	Oliveira et al. (2017)		pools and slow streams	0	pools and slow streams	0	AmphibiaWeb/IUCN		87	1.9	2400	Allen et al. (2017), Oliveira et al. (2017)
Bufo_luetkenii	Incilius luetkenii	Anura	Bufonidae	0	0	0	0	0	0	0	0	0	0	0	0	0	Han and Fu (2013)			0	Oliveira et al. (2017)		temporary pools, ditches and permanent or temporary streams	0	temporary pools, ditches and permanent or temporary streams	0	AmphibiaWeb/IUCN		107	1.5	3304	Allen et al. (2017), Oliveira et al. (2017)
Bufo_maculatus	Sclerophrys maculata	Anura	Bufonidae	0	0	0	0	0	0	0	0	0	0	0	0	0	Summers et al. (2006, 2007), Brown et al. (2010), Han and Fu (2013), Gomez-Mestre et al. (2012)			0	Oliveira et al. (2017), Summers et al. (2007)		rivers, streams, temporary ponds, ditches	0	rivers, streams, temporary ponds, ditches	0	Summers et al. (2007), Brown et al. (2010), Gomez-Mestre et al. (2012), AmphibiaWeb/IUCN		85	1.3	5000	Allen et al. (2017), Oliveira et al. (2017), Liedtke et al. (2018)
Bufo_margaritifer	Rhinella margaritifera	Anura	Bufonidae	0	0	0	0	0	0	0	0	0	0	0	0	0	Brown et al. (2010), Han and Fu (2013)			0	Oliveira et al. (2017)		temporary ponds and streams	0	temporary ponds and streams	0	Brown et al. (2010), AmphibiaWeb/IUCN		74	2	1537	Allen et al. (2017), Oliveira et al. (2017)
Bufo_marinus	Rhinella marina	Anura	Bufonidae	0	0	0	0	0	0	0	0	0	0	0	0	0	Summers et al. (2006, 2007), Brown et al. (2010), Han and Fu (2013), Gomez-Mestre et al. (2012)			0	Oliveira et al. (2017), Summers et al. (2007)		lentic water	0	lentic water	0	Hodl (1990), Haddad and Prado (2005), Summers et al. (2007), Brown et al. (2010), Gomez-Mestre et al. (2012), Crump (2015), AmphibiaWeb/IUCN		241	1.7	17387	Allen et al. (2017), Oliveira et al. (2017), Liedtke et al. (2018)
Bufo_mauritanicus	Sclerophrys mauritanica	Anura	Bufonidae	0	0	0	0	0	0	0	0	0	0	0	0	0	Summers et al. (2006, 2007), Brown et al. (2010), Han and Fu (2013), Trochet et al. (2014)			0	Summers et al. (2007)		fresh or brackish still or slow-flowing waterbodies	0	fresh or brackish still or slow-flowing waterbodies	0	Summers et al. (2007), Brown et al. (2010), Trochet et al. (2014), AmphibiaWeb/IUCN		150	1.5	10000	Allen et al. (2017), Oliveira et al. (2017), Stark and Meiri (2017)
Bufo_melanostictus	Duttaphrynus melanostictus	Anura	Bufonidae	0	0	0	0	0	0	0	0	0	0	0	0	0	Han and Fu (2013), Gomez-Mestre et al. (2012)			0	Oliveira et al. (2017)		still and slow-flowing rivers and temporary and permanent ponds and pools	0	still and slow-flowing rivers and temporary and permanent ponds and pools	0	Gomez-Mestre et al. (2012), AmphibiaWeb/IUCN		160	1.3	4500	Allen et al. (2017), Oliveira et al. (2017), Stark and Meiri (2017), Liedtke et al. (2018)
Bufo_microscaphus	Anaxyrus microscaphus	Anura	Bufonidae	0	0	0	0	0	0	0	0	0	0	0	0	0	Summers et al. (2006, 2007), Brown et al. (2010), Han and Fu (2013), Gomez-Mestre et al. (2012)			0	Oliveira et al. (2017), Summers et al. (2007)		edges of streams or shallows, backwashes, and side-pools where flow is minimal	0	edges of streams or shallows, backwashes, and side-pools where flow is minimal	0	Summers et al. (2007), Brown et al. (2010), Gomez-Mestre et al. (2012), AmphibiaWeb/IUCN		81	1.5	4075	Allen et al. (2017), Oliveira et al. (2017)
Bufo_nebulifer	Incilius nebulifer	Anura	Bufonidae	0	0	0	0	0	0	0	0	0	0	0	0	0	Brown et al. (2010), Han and Fu (2013)			0	Oliveira et al. (2017)		many varieties of still water	0	many varieties of still water	0	Brown et al. (2010), AmphibiaWeb/IUCN		125	1	9000	Allen et al. (2017), Oliveira et al. (2017), Liedtke et al. (2018)
Bufo_pardalis	Sclerophrys pardalis	Anura	Bufonidae	0	0	0	0	0	0	0	0	0	0	0	0	0	Han and Fu (2013)			0	Oliveira et al. (2017)		large, permanent, usually deep pools	0	large, permanent, usually deep pools	0	AmphibiaWeb/IUCN		147	1.5	14000	Allen et al. (2017), Oliveira et al. (2017)
Bufo_pewzowi	Bufotes pewzowi	Anura	Bufonidae	0	0	0	0	0	0	0	0	0	0	0	0	0	Han and Fu (2013)			0	Oliveira et al. (2017)		ponds or pools	0	ponds or pools	0	AmphibiaWeb/IUCN		80.3	1.3	3250	Allen et al. (2017), Oliveira et al. (2017)
Bufo_punctatus	Anaxyrus punctatus	Anura	Bufonidae	0	0	0	0	0	0	0	0	0	0	0	0	0	Han and Fu (2013)			0	Oliveira et al. (2017)		shallow water in temporary rain pools, spring-fed pools, and pools along intermittent streams	0	shallow water in temporary rain pools, spring-fed pools, and pools along intermittent streams	0	AmphibiaWeb/IUCN		76	1.2	1500	Allen et al. (2017), Oliveira et al. (2017), Stark and Meiri (2017), Liedtke et al. (2018)
Bufo_quercicus	Anaxyrus quercicus	Anura	Bufonidae	0	0	0	0	0	0	0	0	0	0	0	0	0	Summers et al. (2006, 2007), Brown et al. (2010), Han and Fu (2013)			0	Oliveira et al. (2017), Summers et al. (2007)		rain pools, ditches, cypress and flatwoods ponds, and other flooded areas	0	rain pools, ditches, cypress and flatwoods ponds, and other flooded areas	0	Summers et al. (2007), Brown et al. (2010), AmphibiaWeb/IUCN		33	1	400	Allen et al. (2017), Oliveira et al. (2017), AmphibiaWeb, Liedtke et al. (2018)
Bufo_raddei	Strauchbufo raddei	Anura	Bufonidae	0	0	0	0	0	0	0	0	0	0	0	0	0	Gomez-Mestre et al. (2012)			0	Oliveira et al. (2017)		lakes and ponds with stagnant water	0	lakes and ponds with stagnant water	0	Gomez-Mestre et al. (2012), AmphibiaWeb/IUCN		89	1.8	3535	Allen et al. (2017), Oliveira et al. (2017), Stark and Meiri (2017)
Bufo_regularis	Sclerophrys regularis	Anura	Bufonidae	0	0	0	0	0	0	0	0	0	0	0	0	0	Summers et al. (2006, 2007), Brown et al. (2010), Han and Fu (2013), Gomez-Mestre et al. (2012)			0	Oliveira et al. (2017), Summers et al. (2007)		rivers, making use of shallow areas on the edges, away from the main current. Potential breeding sites also comprise almost any kind of water bodies, from shallow puddles to lakes and rivers, all of which may be either permanent or temporary	0	rivers, making use of shallow areas on the edges, away from the main current. Potential breeding sites also comprise almost any kind of water bodies, from shallow puddles to lakes and rivers, all of which may be either permanent or temporary	0	Summers et al. (2007), Brown et al. (2010), Gomez-Mestre et al. (2012), AmphibiaWeb/IUCN		130	1.3	13667	Allen et al. (2017), Oliveira et al. (2017), Stark and Meiri (2017)
Bufo_retiformis	Anaxyrus retiformis	Anura	Bufonidae	0	0	0	0	0	0	0	0	0	0	0	0	0	Han and Fu (2013)			0	Oliveira et al. (2017)		temporary pools formed in roadside ditches, rainwater sumps, cattle tanks, and wash bottoms	0	temporary pools formed in roadside ditches, rainwater sumps, cattle tanks, and wash bottoms	0	AmphibiaWeb/IUCN		60	1.2	125	Allen et al. (2017), Oliveira et al. (2017), Liedtke et al. (2018)
Bufo_schneideri	Rhinella schneideri	Anura	Bufonidae	0	0	0	0	0	0	0	0	0	0	0	0	0	Han and Fu (2013)			0	Oliveira et al. (2017)		lentic waters, pool of temporary or permanent open water without much vegetation	0	lentic water	0	Bitar et al. (2012), Crump (2015), AmphibiaWeb/IUCN	Reproductive mode 1 of Haddad and Prado (2005)	250	1.8	2000	Allen et al. (2017), Oliveira et al. (2017)
Bufo_stomaticus	Duttaphrynus stomaticus	Anura	Bufonidae	0	0	0	0	0	0	0	0	0	0	0	0	0	Saba et al. (2013), Gomez-Mestre et al. (2012)		No parental care mentioned in primary reference despite detailed description of natural history	0	Saba et al. (2013)		temporary pond	0	temporary pond	0	Saba et al. (2013), Gomez-Mestre et al. (2012), AmphibiaWeb/IUCN		73.7	1.3	10000	Allen et al. (2017), Oliveira et al. (2017)
Bufo_taitanus	Mertensophryne taitana	Anura	Bufonidae	0	0	0	0	0	0	0	0	0	0	0	0	0	Summers et al. (2006, 2007), Brown et al. (2010), Gomez-Mestre et al. (2012)			0	Oliveira et al. (2017), Summers et al. (2007)		streams and temporary pools especially road puddles	0	streams and temporary pools especially road puddles	0	Summers et al. (2007), Brown et al. (2010), Gomez-Mestre et al. (2012), AmphibiaWeb/IUCN		36	2.3	125	Allen et al. (2017), Oliveira et al. (2017)
Bufo_terrestris	Anaxyrus terrestris	Anura	Bufonidae	0	0	0	0	0	0	0	0	0	0	0	0	0	Summers et al. (2006, 2007), Brown et al. (2010), Han and Fu (2013)			0	Oliveira et al. (2017), Summers et al. (2007)		shallow water of permanent ponds, woodland pools, and flooded depressions	0	shallow water of permanent ponds, woodland pools, and flooded depressions	0	Summers et al. (2007), Brown et al. (2010), AmphibiaWeb/IUCN		116.3	1.2	3189	Allen et al. (2017), Oliveira et al. (2017), Liedtke et al. (2018)
Bufo_torrenticola	Bufo torrenticola	Anura	Bufonidae	0	0	0	0	0	0	0	0	0	0	0	0	0	Tsuji and Kawamichi (1996, 1998)		No parental care mentioned in primary reference despite detailed description of breeding	0	Oliveira et al. (2017)		pool of river	0	streams, lotic water	0	Tsuji and Kawamichi (1996, 1998), AmphibiaWeb/IUCN		168	2.7	4000	Oliveira et al. (2017)
Bufo_valliceps	Incilius valliceps	Anura	Bufonidae	0	0	0	0	0	0	0	0	0	0	0	0	0	Summers et al. (2006, 2007), Brown et al. (2010), Han and Fu (2013)			0	Oliveira et al. (2017), Summers et al. (2007)		ponds, puddles, swamps during wet season	0	temporary and permanent ponds	0	Mendelson et al. (1999), Summers et al. (2007), Brown et al. (2010), AmphibiaWeb/IUCN		125	1.2	27	Allen et al. (2017), Oliveira et al. (2017), Stark and Meiri (2017), Liedtke et al. (2018)
Bufo_verrucosissimus	Bufo verrucosissimus	Anura	Bufonidae	0	0	0	0	0	0	0	0	0	0	0	0	0	Han and Fu (2013)			0	Oliveira et al. (2017)		flowing or semi-flowing water, mainly in brooks, springs and small rivers, but also in puddles, ponds, lakes and seepage pools	0	flowing or semi-flowing water, mainly in brooks, springs and small rivers, but also in puddles, ponds, lakes and seepage pools	0	AmphibiaWeb/IUCN		190	2.2	5345	Oliveira et al. (2017), Liedtke et al. (2018)
Bufo_viridis	Bufotes viridis	Anura	Bufonidae	0	0	0	0	0	0	0	0	0	0	0	0	0	Summers et al. (2006, 2007), Brown et al. (2010), Han and Fu (2013), Trochet et al. (2014), Gomez-Mestre et al. (2012)			0	Oliveira et al. (2017), Summers et al. (2007)		ponds, swamps, lakes, stream- and river pools, reservoirs, ditches and puddles	0	ponds, swamps, lakes, stream- and river pools, reservoirs, ditches and puddles	0	Summers et al. (2007), Brown et al. (2010), Trochet et al. (2014), Gomez-Mestre et al. (2012), AmphibiaWeb/IUCN		120	1.5	13027	Allen et al. (2017), Oliveira et al. (2017), Liedtke et al. (2018)
Bufo_woodhousii	Anaxyrus woodhousii	Anura	Bufonidae	0	0	0	0	0	0	0	0	0	0	0	0	0	Summers et al. (2006, 2007), Brown et al. (2010), Han and Fu (2013)			0	Oliveira et al. (2017), Summers et al. (2007)		shallow, slow moving, ephemeral bodies of water	0	shallow, slow moving, ephemeral bodies of water	0	Summers et al. (2007), Brown et al. (2010), AmphibiaWeb/IUCN		127	1.3	14870	Allen et al. (2017), Oliveira et al. (2017), Stark and Meiri (2017)
Bufo_xeros	Sclerophrys xeros	Anura	Bufonidae	0	0	0	0	0	0	0	0	0	0	0	0	0	Han and Fu (2013)			0	Oliveira et al. (2017)		temporary pools, oases, and ponds near riverbeds	0	temporary pools, oases, and ponds near riverbeds	0	AmphibiaWeb/IUCN		97	1.5	4200	Allen et al. (2017), Oliveira et al. (2017)
Cacosternum_boettgeri	Cacosternum boettgeri	Anura	Pyxicephalidae	0	0	0	0	0	0	0	0	0	0	0	0	0	Summers et al. (2006, 2007), Brown et al. (2010), Gomez-Mestre et al. (2012)			0	Oliveira et al. (2017), Summers et al. (2007)		lentic water bodies	0	lentic water bodies	0	Summers et al. (2007), Brown et al. (2010), Gomez-Mestre et al. (2012), Zimkus et al. (2012), Thibaudeau and Altig (1999), AmphibiaWeb/IUCN		26	0.8	250	Allen et al. (2017), Oliveira et al. (2017)
Cacosternum_capense	Cacosternum capense	Anura	Pyxicephalidae	0	0	0	0	0	0	0	0	0	0	0	0	0	Summers et al. (2006, 2007), Brown et al. (2010), Gomez-Mestre et al. (2012)			0	Oliveira et al. (2017), Summers et al. (2007)		eggs are laid in numerous small clusters (20–50) attached to submerged vegetation in temporary water	0	shallow pools	0	Summers et al. (2007), Brown et al. (2010), Gomez-Mestre et al. (2012), AmphibiaWeb/IUCN		39	1	229	Allen et al. (2017), Oliveira et al. (2017)
Callulops_pullifer	Asterophrys pullifer	Anura	Microhylidae	1	0	0	0	0	0	0	0	0	0	1	0	0	Gunther (2006), Kohler and Gunther (2008), Brown et al. (2010)	terrestrial eggs are probably guarded by the male parent and hatchlings are carried around by the male for some days (Gunther 2006). It appears that brood care, including carrying juveniles, does not arrest feeding and in this regard may have no serious negative effect on the energetic balance of these frogs (Gunther 2006).		1	Gunther (2006)		terrestrial	1	na	0	Gunther (2006), Kohler and Gunther (2008), Brown et al. (2010)	Brown et al. (2010) indicates phytotelm, other references don't	41	2.2	14	Allen et al. (2017), Oliveira et al. (2017)
Callulops_robustus	Callulops robustus	Anura	Microhylidae	1	0	0	0	0	0	0	0	0	0	0	0	0	Kohler and Gunther (2008), Crump (1995), Wells (2007), Summers et al. (2006, 2007), Brown et al. (2010), Gomez-Mestre et al. (2012)			1	Oliveira et al. (2017), Summers et al. (2007)		under log	1	na	0	Kohler and Gunther (2008), Crump (1995), Wells (2007), Summers et al. (2007), Brown et al. (2010), Gomez-Mestre et al. (2012), Thibaudeau and Altig (1999), AmphibiaWeb/IUCN		78	6.8	17	Allen et al. (2017), Oliveira et al. (2017)
Calotriton_asper	Calotriton asper	Caudata	Salamandridae	0	0	0	0	0	0	0	0	0	0	0	0	0	Nussbaum (1987, 2003), Trochet et al. (2014)		no parental care. Breed in lotic waters	0	Oliveira et al. (2017)		interstices of stones, in crevices and cracks in well-oxygenated water	0	stream	0	Nussbaum (1987, 2003), Davenport and Summers (2010), Trochet et al. (2014), AmphibiaWeb/IUCN	larval environment is lotic-stream. Trochet et al. (2014) indicates clutch position is on ground, in contrast to other references which indicate aquatic.	160	5	30	Allen et al. (2017), Oliveira et al. (2017), Stark and Meiri (2017), Liedtke et al. (2018)
Capensibufo_rosei	Capensibufo rosei	Anura	Bufonidae	0	0	0	0	0	0	0	0	0	0	0	0	0	Summers et al. (2006, 2007), Brown et al. (2010), Han and Fu (2013), Gomez-Mestre et al. (2012)			0	Oliveira et al. (2017), Summers et al. (2007)		shallow ponds formed during the rainy winter	0	shallow ponds formed during the rainy winter	0	Summers et al. (2007), Brown et al. (2010), Gomez-Mestre et al. (2012), AmphibiaWeb/IUCN		39	2.6	80	Allen et al. (2017), Oliveira et al. (2017)
Capensibufo_tradouwi	Capensibufo tradouwi	Anura	Bufonidae	0	0	0	0	0	0	0	0	0	0	0	0	0	Summers et al. (2006, 2007), Brown et al. (2010), Han and Fu (2013), Gomez-Mestre et al. (2012)			0	Oliveira et al. (2017), Summers et al. (2007)		shallow pools in seepage areas, or moist depressions, vleis and slow streams. It uses both permanent and temporary waterbodies.	0	shallow pools in seepage areas, or moist depressions, vleis and slow streams. It uses both permanent and temporary waterbodies.	0	Summers et al. (2007), Brown et al. (2010), Gomez-Mestre et al. (2012), AmphibiaWeb/IUCN		38	2	60	Allen et al. (2017), Oliveira et al. (2017)
Cardioglossa_leucomystax	Cardioglossa leucomystax	Anura	Arthroleptidae	0	0	0	0	0	0	0	0	0	0	0	0	0	Gomez-Mestre et al. (2012)			0	Oliveira et al. (2017)		terrestrial	1	lotic	0	Gomez-Mestre et al. (2012), Portik and Blackburn (2016), AmphibiaWeb/IUCN		39.7	2.5	25	Allen et al. (2017), Oliveira et al. (2017)
Caudacaecilia_asplenia	Ichthyophis asplenius	Gymnophiona	Ichthyophiidae	0	1	0	0	0	0	0	0	0	0	0	0	0	Nishikawa et al. (2008), San Mauro et al. (2014)	Field observation of female coiled around eggs (Nishikawa et al. 2008). Therefore, positive evidence of egg attendance. No further information on juvenile attendance or feeding. San Mauro et al. (2014) score this species as having aquatic / free living larvae, which precludes juvenile attendance and feeding in all known species. Therefore scored as negative for juvenile attendance and feeding.	oviparous. no vernal teeth	0	San Mauro et al. (2014)		terrestrial	1	aquatic	0	Nishikawa et al. (2008), San Mauro et al. (2014), AmphibiaWeb/IUCN		236	6.5	16	Oliveira et al. (2017)
Centrolene_geckoideum	Centrolene geckoideum	Anura	Centrolenidae	1	0	0	0	0	0	0	0	0	0	0	0	0	Lynch et al. (1983), Crump (1995), Wells (2007), Delia et al. (2017), Summers et al. (2006, 2007), Brown et al. (2010), Han and Fu (2013), Gomez-Mestre et al. (2012)	prolonged male egg attendance, first-night behavior not observed but likely short period of female care (based upon observations of other species). Scored as male only care.		0	Oliveira et al. (2017), Summers et al. (2007)		rock near waterfall	1	stream	0	Lynch et al. (1983), Crump (1995), Wells (2007), Delia et al. (2017), Summers et al. (2007), Brown et al. (2010), Gomez-Mestre et al. (2012), AmphibiaWeb/IUCN		74.5	3.8	112	Allen et al. (2017), Oliveira et al. (2017)
Centrolene_savagei	Centrolene savagei	Anura	Centrolenidae	1	0	0	0	0	0	0	0	0	0	0	0	0	Crump (1995), Wells (2007), Delia et al. (2017)	male and female exhibit brief first-night egg care, male provides prolonged egg-attendance. Scored as male only care.		0	IUCN/AmphibiaWeb		leaf over stream	1	water	0	Crump (1995), Wells (2007), Delia et al. (2017), AmphibiaWeb/IUCN		23.9	6.4	20	Oliveira et al. (2017), Liedtke et al. (2018)
Ceratobatrachus_guentheri	Cornufer guentheri	Anura	Ceratobatrachidae	0	0	0	0	0	0	0	0	0	0	0	0	0	Alcala (1962)		No mention of parental care in Alcala (1962) despite descripton of egg clutches.	1	Oliveira et al. (2017)		small hollows at the base of trees	1	na	0	Alcala (1962), Thibaudeau and Altig (1999), Gomez-Mestre et al. (2012), AmphibiaWeb/IUCN		85	5	15	Allen et al. (2017), Oliveira et al. (2017)
Ceratophrys_cornuta	Ceratophrys cornuta	Anura	Ceratophryidae	0	0	0	0	0	0	0	0	0	0	0	0	0	Summers et al. (2006, 2007), Brown et al. (2010), Gomez-Mestre et al. (2012)			0	Oliveira et al. (2017), Summers et al. (2007)		lentic water	0	lentic water	0	Hodl (1990), Summers et al. (2007), Brown et al. (2010), Gomez-Mestre et al. (2012), AmphibiaWeb/IUCN		120	2.1	1285	Allen et al. (2017), Oliveira et al. (2017), Stark and Meiri (2017)
Ceratophrys_ornata	Ceratophrys ornata	Anura	Ceratophryidae	0	0	0	0	0	0	0	0	0	0	0	0	0	Gomez-Mestre et al. (2012)			0	Oliveira et al. (2017)		bottom of temporary pond	0	temporary pond	0	Gomez-Mestre et al. (2012), AmphibiaWeb/IUCN		112.4	1.8	1250	Allen et al. (2017), Oliveira et al. (2017), Stark and Meiri (2017), Liedtke et al. (2018)
Chaparana_unculuanus	Nanorana unculuanus	Anura	Dicroglossidae	0	0	0	0	0	0	0	0	0	0	0	0	0	Han and Fu (2013)			0	Oliveira et al. (2017)		water	0	water	0	AmphibiaWeb/IUCN		80	4	97	Allen et al. (2017), Oliveira et al. (2017)
Charadrahyla_taeniopus	Charadrahyla taeniopus	Anura	Hylidae	0	0	0	0	0	0	0	0	0	0	0	0	0	Summers et al. (2006, 2007), Brown et al. (2010), Han and Fu (2013), Gomez-Mestre et al. (2012), Zamudio et al. (2016)			0	Oliveira et al. (2017), Summers et al. (2007)		streams	0	aquatic, streams	0	Summers et al. (2007), Brown et al. (2010), Gomez-Mestre et al. (2012), Zamudio et al. (2016), AmphibiaWeb/IUCN		70	2.2	265	Allen et al. (2017), Oliveira et al. (2017)
Chiasmocleis_bassleri	Chiasmocleis bassleri	Anura	Microhylidae	0	0	0	0	0	0	0	0	0	0	0	0	0	Summers et al. (2006, 2007), Brown et al. (2010)			0	Oliveira et al. (2017), Summers et al. (2007)		lentic waters	0	lentic water	0	Hodl (1990), Summers et al. (2007), Brown et al. (2010), AmphibiaWeb/IUCN		29.9	1	201	Allen et al. (2017), Oliveira et al. (2017)
Chiasmocleis_ventrimaculata	Chiasmocleis ventrimaculata	Anura	Microhylidae	0	0	0	0	0	0	0	0	0	0	0	0	0	Summers et al. (2006, 2007), Brown et al. (2010)			0	Oliveira et al. (2017), Summers et al. (2007)		lentic waters	0	lentic water	0	Hodl (1990), Summers et al. (2007), Brown et al. (2010), AmphibiaWeb/IUCN		34	1.3	316	Allen et al. (2017), Oliveira et al. (2017)
Chioglossa_lusitanica	Chioglossa lusitanica	Caudata	Salamandridae	0	0	0	0	0	0	0	0	0	0	0	0	0	Trochet et al. (2014)			0	Oliveira et al. (2017)		The females lay approximately 12-20 eggs in shallow stream water, often attaching the eggs to the bottom substrate, in rotten logs or under stones and in cracks in slow-flowing streams	0	stream	0	Trochet et al. (2014), AmphibiaWeb/IUCN		160	5	20	Allen et al. (2017), Oliveira et al. (2017), Stark and Meiri (2017), Liedtke et al. (2018)
Chiromantis_doriae	Chiromantis doriae	Anura	Rhacophoridae	0	0	0	0	0	0	0	0	0	0	0	0	0	Han and Fu (2013), Gomez-Mestre et al. (2012)			0	Oliveira et al. (2017)		foam nest above water	1	water, swampy, grassy pools	0	Li et al. (2009), Gomez-Mestre et al. (2012), Meegaskumbura et al. (2015), Pereira et al. (2017), AmphibiaWeb/IUCN	eggs laid on vegetation or rocks in a foam nest above water, with partially developed tadpoles (late hatching) emerging to feed (exotrophic) and complete development as free-living forms in water	27.4	1.4	180	Allen et al. (2017), Oliveira et al. (2017)
Chiromantis_rufescens	Chiromantis rufescens	Anura	Rhacophoridae	0	0	0	0	0	0	0	0	0	0	0	0	0	Summers et al. (2006, 2007), Brown et al. (2010), Gomez-Mestre et al. (2012)			0	Oliveira et al. (2017), Summers et al. (2007)		foam nest above water	1	small temporary bodies of water such as elephant footprints	0	Summers et al. (2007), Brown et al. (2010), Gomez-Mestre et al. (2012), Meegaskumbura et al. (2015), Li et al. (2009), Pereira et al. (2017), AmphibiaWeb/IUCN	eggs laid on vegetation or rocks in a foam nest above water, with partially developed tadpoles (late hatching) emerging to feed (exotrophic) and complete development as free-living forms in water	65	2.8	157	Allen et al. (2017), Oliveira et al. (2017)
Chiromantis_vittatus	Feihyla vittata	Anura	Rhacophoridae	0	0	0	0	0	0	0	0	0	0	0	0	0	Han and Fu (2013), Gomez-Mestre et al. (2012)			0	Oliveira et al. (2017)		above or near water in viscous gel matrix	1	forest ponds and rain-pools	0	Li et al. (2009), Gomez-Mestre et al. (2012), Meegaskumbura et al. (2015), Pereira et al. (2017), AmphibiaWeb/IUCN	eggs deposited above or near water in a viscous gel matrix (referred to as jelly nest by Pereira et al. 2017) from which partially developed (late hatching) tadpoles hatch and fall into water, where they feed (exotrophic) and complete larval development as free-living forms	25.7	1.5	217	Allen et al. (2017), Oliveira et al. (2017)
Chiromantis_xerampelina	Chiromantis xerampelina	Anura	Rhacophoridae	0	1	0	0	0	0	0	0	0	0	0	0	0	Crump (1995), Wells (2007), Summers et al. (2006, 2007), Brown et al. (2010), Han and Fu (2013), Gomez-Mestre et al. (2012)			0	Oliveira et al. (2017), Summers et al. (2007)		arboreal foam nest	1	temporary pools	0	Crump (1995), Wells (2007), Summers et al. (2007), Brown et al. (2010), Gomez-Mestre et al. (2012), Meegaskumbura et al. (2015), Li et al. (2009), Pereira et al. (2017), AmphibiaWeb/IUCN	eggs laid on vegetation or rocks in a foam nest above water, with partially developed tadpoles (late hatching) emerging to feed (exotrophic) and complete development as free-living forms in water	90	1.9	357	Allen et al. (2017), Oliveira et al. (2017)
Cochranella_euknemos	Cochranella euknemos	Anura	Centrolenidae	0	0	0	0	0	0	0	0	0	0	0	0	0	Delia et al. (2017)	no male egg attendance, first-night behavior observed - short period of female care (138 minutes). Scored as no parental care.	Han and Fu (2013), citing Savage (2002), indicate no parental care, as does Gomez-Mestre et al. (2012), but Delia et al. (2017) demonstrate a short period of female egg attendance on the first night.	0	Oliveira et al. (2017)		suspended in jelly mass from leaf tips	1	stream	0	Delia et al. (2017), Gomez-Mestre et al. (2012), AmphibiaWeb/IUCN		32	2	48	Allen et al. (2017), Oliveira et al. (2017)
Cochranella_granulosa	Cochranella granulosa	Anura	Centrolenidae	0	0	0	0	0	0	0	0	0	0	0	0	0	Delia et al. (2017)	no male egg attendance, first-night behavior observed - short period of female care (90 - 170 minutes). Scored as no parental care.	Han and Fu (2013), citing Savage (2002), indicate no parental care. Summers et al. (2006, 2007), Brown et al. (2010), and Gomez-Mestre et al. (2012) also indicate no parental care, but Delia et al. (2017) demonstrate a short period of female egg attendance on the first night.	0	Oliveira et al. (2017), Summers et al. (2007)		jelly mass on leaf tip	1	stream	0	Delia et al. (2017), Summers et al. (2007), Brown et al. (2010), Gomez-Mestre et al. (2012), AmphibiaWeb/IUCN		32	1.5	55	Allen et al. (2017), Oliveira et al. (2017)
Conraua_goliath	Conraua goliath	Anura	Conrauidae	0	0	0	0	0	0	0	0	0	0	0	0	0	Han and Fu (2013), Gomez-Mestre et al. (2012)			0	Oliveira et al. (2017)		attached to vegetation at the bottom of rivers	0	streams and rivers	0	Gomez-Mestre et al. (2012), AmphibiaWeb/IUCN		320	3.5	100	Allen et al. (2017), Oliveira et al. (2017), Stark and Meiri (2017)
Craugastor_angelicus	Craugastor angelicus	Anura	Craugastoridae	0	1	0	0	0	0	0	0	0	0	0	0	0	Crump (1995), Townsend (1996), Wells (2007), Summers et al. (2006, 2007), Brown et al. (2010)		Townsend (1996), citing Hayes (1985), indicates this species likely has internal fertilization	1	Oliveira et al. (2017), Summers et al. (2007)		terrestrial cavity, IUCN: a female was observed to lay her clutch of eggs in a hole and then cover it with sand (Hayes 1985)	1	na	0	Hayes (1985), Crump (1995), Townsend (1996), Wells (2007), Summers et al. (2007), Brown et al. (2010), AmphibiaWeb/IUCN	Hayes (1985) describes how female alone laid 51 fertile eggs in captivity after amplexus was discontinued, strongly suggesting internal fertilization.	75	6.8	64	Allen et al. (2017), Oliveira et al. (2017)
Craugastor_augusti	Craugastor augusti	Anura	Craugastoridae	1	0	0	0	0	0	0	0	0	0	0	0	0	Crump (1995), Townsend (1996), Wells (2007), Lehtinen and Nussbaum (2003), Summers et al. (2006, 2007), Brown et al. (2010), Han and Fu (2013), Gomez-Mestre et al. (2012)		referred to by Jameson (1950) as Eleutherodactylus latrans. only single observation of attending parent, or extent of parental care is uncertain (Wells 2007)	1	Oliveira et al. (2017), Summers et al. (2007)		under rock, on land under rocks or logs, or in caves or crevices	1	na	0	Crump (1995), Townsend (1996), Wells (2007), Lehtinen and Nussbaum (2003), Summers et al. (2007), Brown et al. (2010), Gomez-Mestre et al. (2012), AmphibiaWeb/IUCN		95	7.6	61	Allen et al. (2017), Oliveira et al. (2017), Stark and Meiri (2017)
Craugastor_fitzingeri	Craugastor fitzingeri	Anura	Craugastoridae	0	1	0	0	0	0	0	0	0	0	0	0	0	Quijano et al. (2002), Ryan (2005), Crump (1995), Townsend (1996), Wells (2007)		Crump (1995) scored as male care and indicates that: Dunn (1931) reported the attendant adult as a male, but Lynch and Myers (1983) pointed out that its body measurement (51 mm) suggests a female. Wells (2007) scored as female care and cited Lynch and Myers (1983) and Quijano et al. (2002). Quijano et al. (2002) indicates female was found as egg attendant, so this is how the species is scored	1	Oliveira et al. (2017)		leaf litter, holes in tree buttresses	1	na	0	Quijano et al. (2002), Ryan (2005), Crump (1995), Townsend (1996), Wells (2007), AmphibiaWeb/IUCN		53	4.3	44	Allen et al. (2017), Oliveira et al. (2017)
Crinia_nimbus	Crinia nimbus	Anura	Myobatrachidae	1	0	0	0	0	0	0	0	0	0	0	0	0	Mitchell and Seymour (2000), Mitchell (2002), Lehtinen and Nussbaum (2003), Summers et al. (2006, 2007), Brown et al. (2010), Han and Fu (2013)	male sometimes attend fresh egg masses on days following oviposition, whereas one male was found atop stage 19 embryos and another sat on a clutch of tailed froglets	larvae develop in a homogenous jelly until metamorphosis after a further 9–11 mo. The total development period in excess of 1 yr is the longest known for any anuran that is endotrophic, that is, where all energy is provided by yolk	0	Mitchell and Seymour (2000) and Mitchell (2002)	Summers et al. (2007) indicates direct-development or non-feeding tadpoles. Oliveira et al. (2017) and AmphibiaWeb indicates direct-development. However, Mitchell and Seymour (2000) and Mitchell (2002) indicate the species has slow-developing terrestrial non-feeding tadpoles.	cavities constructed by males within bryophytes and lichens	1	homogenous jelly	1	Mitchell and Seymour (2000), Mitchell (2002), Lehtinen and Nussbaum (2003), Summers et al. (2007), Brown et al. (2010), Thibaudeau and Altig (1999), AmphibiaWeb/IUCN		30	3.5	10	Allen et al. (2017), Oliveira et al. (2017)
Crinia_signifera	Crinia signifera	Anura	Myobatrachidae	0	0	0	0	0	0	0	0	0	0	0	0	0	Summers et al. (2006, 2007), Brown et al. (2010), Han and Fu (2013), Gomez-Mestre et al. (2012)			0	Oliveira et al. (2017), Summers et al. (2007)		eggs in small clumps in shallow water	0	shallow water	0	Summers et al. (2007), Brown et al. (2010), Gomez-Mestre et al. (2012), AmphibiaWeb/IUCN		32	1.5	136	Allen et al. (2017), Oliveira et al. (2017), Liedtke et al. (2018)
Crinia_tinnula	Crinia tinnula	Anura	Myobatrachidae	0	0	0	0	0	0	0	0	0	0	0	0	0	Summers et al. (2006, 2007), Brown et al. (2010), Gomez-Mestre et al. (2012)			0	Oliveira et al. (2017), Summers et al. (2007)		acidic swamps	0	acidic swamps	0	Summers et al. (2007), Brown et al. (2010), Gomez-Mestre et al. (2012), AmphibiaWeb/IUCN		30	1.2	76	Allen et al. (2017), Oliveira et al. (2017)
Cruziohyla_calcarifer	Cruziohyla calcarifer	Anura	Phyllomedusidae	0	0	0	0	0	0	0	0	0	0	0	0	0	Summers et al. (2006, 2007), Brown et al. (2010), Han and Fu (2013), Gomez-Mestre et al. (2012), Zamudio et al. (2016)			0	Oliveira et al. (2017), Summers et al. (2007)		depressions of large fallen trees	1	water-filled cavities of trees, or washed into puddles below tree by rain	0	Summers et al. (2007), Brown et al. (2010), Moser (2010), Gomez-Mestre et al. (2012), Zamudio et al. (2016), AmphibiaWeb/IUCN	Summers et al. (2007) and Brown et al. (2010) indicates no phytotelm, in contrast to other references.	87	3.8	48	Allen et al. (2017), Oliveira et al. (2017)
Cryptobranchus_alleganiensis	Cryptobranchus alleganiensis	Caudata	Cryptobranchidae	1	0	0	0	0	0	0	0	0	0	0	0	0	Crump (1995), Nussbaum (1985, 1987, 2003), Reinhard et al. (2013)			0	Oliveira et al. (2017)		cavities under flot rocks and crevices or holes in bedrock on stream bottom, males may prepare nest by moving gravel to create saucer-shaped depression	0	streams	0	Crump (1995), Nussbaum (1985, 1987, 2003), Reinhard et al. (2013), AmphibiaWeb/IUCN		736.6	6	275	Allen et al. (2017), Oliveira et al. (2017), http://animaldiversity.org/accounts/Cryptobranchus_alleganiensis/ ,Stark and Meiri (2017), Liedtke et al. (2018)
Cycloramphus_boraceiensis	Cycloramphus boraceiensis	Anura	Cycloramphidae	1	0	0	0	0	0	0	0	0	0	0	0	0	Wells (2007), Gomez-Mestre et al. (2012), Grant et al. (2017)			0	Oliveira et al. (2017)		rock crevice	1	pool or stream, wet seeping rock walls (tadpoles seemingly semi-terrestrial)	1	Haddad and Prado (2005), Wells (2007), Gomez-Mestre et al. (2012), Grant et al. (2017), AmphibiaWeb/IUCN	Haddad and Prado (2005) indicate tadpoles are semiterrestrial, while Giaretta and and Facure (2003) indicate tadpoles in pool or stream	59	3	66	Allen et al. (2017), Oliveira et al. (2017)
Cyclorana_alboguttata	Ranoidea alboguttata	Anura	Pelodryadidae	0	0	0	0	0	0	0	0	0	0	0	0	0	Summers et al. (2006, 2007), Brown et al. (2010), Gomez-Mestre et al. (2012), Zamudio et al. (2016)			0	Oliveira et al. (2017), Summers et al. (2007)		temporary pools	0	aquatic, temporary pools	0	Summers et al. (2007), Brown et al. (2010), Gomez-Mestre et al. (2012), Zamudio et al. (2016), AmphibiaWeb/IUCN		65	1.3	2497	Allen et al. (2017), Oliveira et al. (2017)
Cyclorana_australis	Ranoidea australis	Anura	Pelodryadidae	0	0	0	0	0	0	0	0	0	0	0	0	0	Han and Fu (2013), Gomez-Mestre et al. (2012), Zamudio et al. (2016)			0	Oliveira et al. (2017)		temporary ponds	0	aquatic, temporary ponds	0	Gomez-Mestre et al. (2012), Zamudio et al. (2016), AmphibiaWeb/IUCN		100	1.5	5000	Allen et al. (2017), Oliveira et al. (2017)
Cyclorana_brevipes	Ranoidea brevipes	Anura	Pelodryadidae	0	0	0	0	0	0	0	0	0	0	0	0	0	Summers et al. (2006, 2007), Brown et al. (2010), Han and Fu (2013), Gomez-Mestre et al. (2012), Zamudio et al. (2016)			0	Oliveira et al. (2017), Summers et al. (2007)		temporary pools	0	aquatic, temporary pools	0	Summers et al. (2007), Brown et al. (2010), Gomez-Mestre et al. (2012), Zamudio et al. (2016), AmphibiaWeb/IUCN		45	1.3	1495	Allen et al. (2017), Oliveira et al. (2017)
Cyclorana_longipes	Ranoidea longipes	Anura	Pelodryadidae	0	0	0	0	0	0	0	0	0	0	0	0	0	Summers et al. (2006, 2007), Brown et al. (2010), Gomez-Mestre et al. (2012), Zamudio et al. (2016)			0	Oliveira et al. (2017), Summers et al. (2007)		shallow water	0	aquatic	0	Summers et al. (2007), Brown et al. (2010), Gomez-Mestre et al. (2012), Zamudio et al. (2016), AmphibiaWeb/IUCN		45	1.4	1263	Allen et al. (2017), Oliveira et al. (2017)
Cyclorana_novaehollandiae	Ranoidea novaehollandiae	Anura	Pelodryadidae	0	0	0	0	0	0	0	0	0	0	0	0	0	Summers et al. (2006, 2007), Brown et al. (2010), Gomez-Mestre et al. (2012), Zamudio et al. (2016)			0	Oliveira et al. (2017), Summers et al. (2007)		shallow, static or slowly-flowing water	0	aquatic, shallow, static or slowly-flowing water	0	Summers et al. (2007), Brown et al. (2010), Gomez-Mestre et al. (2012), Zamudio et al. (2016), AmphibiaWeb/IUCN		100	1.4	1000	Allen et al. (2017), Oliveira et al. (2017)
Cyclorana_platycephala	Ranoidea platycephala	Anura	Pelodryadidae	0	0	0	0	0	0	0	0	0	0	0	0	0	Zamudio et al. (2016)			0	Oliveira et al. (2017)		Spawn is laid in large masses of up to 500 eggs in temporary pools and static waters such as those that occur during flooding	0	aquatic, static waters	0	Zamudio et al. (2016), AmphibiaWeb/IUCN		60	1.1	500	Allen et al. (2017), Oliveira et al. (2017)
Cynops_pyrrhogaster	Cynops pyrrhogaster	Caudata	Salamandridae	0	0	0	0	0	0	0	0	0	0	0	0	0	Akiyama et al. (2011), Nussbaum (1987)		No parental care mentioned in primary references or on AmphibiaWeb despite detailed description of breeding and life cycle.	0	Oliveira et al. (2017)		submerged vegetation, eggs folded between leaves of aquatic plants	0	pond	0	Akiyama et al. (2011), Nussbaum (1987), Davenport and Summers (2010), AmphibiaWeb/IUCN	larval environment is lentic-pond	140	2	200	Allen et al. (2017), Oliveira et al. (2017), Stark and Meiri (2017), Liedtke et al. (2018)
Dendrobates_auratus	Dendrobates auratus	Anura	Dendrobatidae	1	0	0	0	0	1	0	0	0	0	0	0	0	Ryan and Barry (2011), Crump (1995), Wells (2007), Summers and Earn (1999), Summers et al. (1999), Moser (2010), Weygoldt (1987), Summers et al. (2006, 2007), Brown et al. (2010), Han and Fu (2013), Gomez-Mestre et al. (2012), Grant et al. (2017)	small egg clutches in leaf litter are attended by the male, once the eggs have developed into tadpoles they are typically carried by the male to small pools of water that form in treeholes		0	Oliveira et al. (2017), Summers et al. (2007)		leaf litter	1	tree holes, palm fronds	0	Ryan and Barry (2011), Crump (1995), Wells (2007), Summers and Earn (1999), Summers et al. (1999), Lehtinen et al. (2004), Moser (2010), Weygoldt (1987), Summers et al. (2007), Brown et al. (2010), Gomez-Mestre et al. (2012), Grant et al. (2017), AmphibiaWeb/IUCN		42	2	8	Allen et al. (2017), Oliveira et al. (2017)
Dendrobates_biolat	Ranitomeya sirensis	Anura	Dendrobatidae	1	0	0	0	0	1	0	0	0	0	0	0	0	Waldram (2008), von May (2008, 2009), Brown et al. (2011)	Brown et al. (2011): male parental care, trophic egg feeding absent, 1-3 eggs deposited on inner wall of phylotelmata above water, tadpoles indivdiually in phylotelmata, tadpole diet is detritivorous and predaceous (von May et al. 2008b; Brown unpublished)	R. biolat and R. lamasi synonymoized with R. sirensis (Brown et al. 2011)	0	Oliveira et al. (2017)		above waterline in bamboo internodes	1	water in bamboo internodes	0	Waldram (2008), von May (2008, 2009), Lehtinen et al. (2004), Moser (2010), Brown et al. (2011), AmphibiaWeb/IUCN		25	3.3	39	Oliveira et al. (2017)
Dendrobates_castaneoticus	Adelphobates castaneoticus	Anura	Dendrobatidae	1	0	0	0	0	1	0	0	0	0	0	0	0	AmphibiaWeb, Caldwell and Araujo (1998), Lehtinen et al. (2004), Moser (2010), Wells (2007), Gomez-Mestre et al. (2012), Grant et al. (2017)	AmphibiaWeb indicates male cares for eggs then transports tadpoles to brazil nut capsules. Tadpoles are predatory and sometimes cannabalistic. Wells (2007) listed this species in parental care table but didn't list type or sex. Moser (2010) indicated male tadpole transport.		0	Oliveira et al. (2017)		on the ground	1	fruit husks	0	AmphibiaWeb, Caldwell and Araujo (1998), Lehtinen et al. (2004), Moser (2010), Wells (2007), Gomez-Mestre et al. (2012), Grant et al. (2017), AmphibiaWeb/IUCN		22.7	2	7	Allen et al. (2017), Oliveira et al. (2017)
Dendrobates_histrionicus	Oophaga histrionica	Anura	Dendrobatidae	0	1	0	0	0	0	1	0	1	0	0	0	0	Crump (1995), Wells (2007), Summers and Earn (1999), Summers et al. (1999), Moser (2010), Weygoldt (1987), Summers et al. (2006, 2007), Brown et al. (2010), Han and Fu (2013), Gomez-Mestre et al. (2012), Grant et al. (2017)	female provides developing larvae with unfertilized eggs. Egg-eating is obligate		0	Oliveira et al. (2017), Summers et al. (2007)		terrestrial: phylotelmata, IUCN: on ground	1	bromeliads, leaf axils	0	Crump (1995), Wells (2007), Summers and Earn (1999), Summers et al. (1999), Lehtinen et al. (2004), Moser (2010), Weygoldt (1987), Summers et al. (2007), Brown et al. (2010), Gomez-Mestre et al. (2012), Grant et al. (2017), AmphibiaWeb/IUCN	Summers et al. (2007) indicates no phytotelm, in contrast to other references.	38	1.5	12	Allen et al. (2017), Oliveira et al. (2017)
Dendrobates_lehmanni	Oophaga lehmanni	Anura	Dendrobatidae	0	1	0	0	0	0	1	0	1	0	0	0	0	Crump (1995), Wells (2007), Moser (2010), Weygoldt (1987), Summers et al. (2006, 2007), Brown et al. (2010), Han and Fu (2013), Gomez-Mestre et al. (2012), Grant et al. (2017)	female provides developing larvae with unfertilized eggs. Egg-eating is obligate. Moser (2010), citing Lehtinen et al. (2004) and wwww.amphibia.org, indicates male egg care. This is in contradiction to female egg care listed in Wells (2007) and Weygoldt (1987), which both list Zimmermann and Zimmermann (1981) as primary refernce. In Moser (2010)'s sources: Lehtinen et al. (2004) doesn't mention p…	D. leymanni in Crump (1995)	0	Oliveira et al. (2017), Summers et al. (2007)		1.2 m above the forest floor on leaves within the area that the male selected	1	bromeliads, leaf axils	0	Crump (1995), Wells (2007), Lehtinen et al. (2004), Moser (2010), Weygoldt (1987), Summers et al. (2007), Brown et al. (2010), Gomez-Mestre et al. (2012), Grant et al. (2017), AmphibiaWeb/IUCN	Summers et al. (2007) indicates no phytotelm, in contrast to other references.	35.3	1.5	12	Allen et al. (2017), Oliveira et al. (2017)
Dendrobates_leucomelas	Dendrobates leucomelas	Anura	Dendrobatidae	1	0	0	0	0	1	0	0	0	0	0	0	0	Crump (1995), Wells (2007), Summers and Earn (1999), Summers et al. (1999), Moser (2010), Summers et al. (2006, 2007), Brown et al. (2010), Han and Fu (2013), Gomez-Mestre et al. (2012), Grant et al. (2017)	small egg clutches in leaf litter are attended by the male, once the eggs have developed into tadpoles they are typically carried by the male to small pools of water that form in treeholes		0	Oliveira et al. (2017), Summers et al. (2007)		terrestrial: leaf litter, soil, or under stones	1	tree holes, small pools, streams	0	Crump (1995), Wells (2007), Summers and Earn (1999), Summers et al. (1999), Lehtinen et al. (2004), Moser (2010), Summers et al. (2007), Brown et al. (2010), Gomez-Mestre et al. (2012), Grant et al. (2017), AmphibiaWeb/IUCN	Most references indicate tadpoles develop in phytotelmata, AmphibiaWeb indicates small pools, and IUCN indicates streams. Grant et al. (2006) indicate "Dendrobates leucomelas reevolved the larval use of ground-level streams and pools."	37.5	3.9	6	Allen et al. (2017), Oliveira et al. (2017), Stark and Meiri (2017)
Dendrobates_pumilio	Oophaga pumilio	Anura	Dendrobatidae	1	1	0	0	0	0	1	0	1	0	0	0	0	Brust (1993), Dugas et al. (2016), Crump (1995), Wells (2007), Summers and Earn (1999), Summers et al. (1999), Moser (2010), Weygoldt (1987), Summers et al. (2006, 2007), Brown et al. (2010), Han and Fu (2013), Gomez-Mestre et al. (2012), Grant et al. (2017)	female provides developing larvae with unfertilized eggs. Egg-eating is obligate	Crump (1995), citing Limerick (1980), Weygoldt (1980a), McVey et al. (1981), Weygold (1987), Brust (1993), indicates M/F tadpole transport and female TF. Wells (2007), citing Bunnell (1973), Graeff and Schulte (1980), Limerick (1980), Weygoldt (1980a,b), McVey et al. (1981), Brust (1993), indicates male EA, female TT, and female TF. Summers and Earn (1999) indicate that the male performs some egg…	0	Oliveira et al. (2017), Summers et al. (2007)		leaf litter	1	bromeliads, leaf axils	0	Brust (1993), Dugas et al. (2016), Crump (1995), Wells (2007), Summers and Earn (1999), Summers et al. (1999), Lehtinen et al. (2004), Moser (2010), Weygoldt (1987), Summers et al. (2007), Brown et al. (2010), Gomez-Mestre et al. (2012), Grant et al. (2017), AmphibiaWeb/IUCN	Summers et al. (2007) indicates no phytotelm, in contrast to other references.	25	1.1	5	Allen et al. (2017), Oliveira et al. (2017), Hossie et al. (2013), Liedtke et al. (2018)
Dendrobates_reticulatus	Ranitomeya reticulata	Anura	Dendrobatidae	1	0	0	0	0	1	0	0	0	0	0	0	0	Crump (1995), Wells (2007), Moser (2010), Weygoldt(1987), Summers et al. (2006, 2007), Brown et al. (2010, 2011), Han and Fu (2013), Gomez-Mestre et al. (2012), Grant et al. (2017)	Early references such as Zimmermann and Zimmermann (1984) in captivity: male attends the eggs (although female may help) and carries the tadpoles to water-filled bromeliads. Female provides developing larvae with unfertilized eggs and Weygoldt (1987) indicates male is involved in this process. Egg-eating is facultative. Brown et al. (2010, 2011) indicate no tadpole feeding has been observed in th…	Han and Fu (2013), citing Rodriguez (1994), indicate male parental care, as does Summers et al. (2006, 2007). Brown et al. (2010) and Summers et al. (2007) score as no tadpole feeding, but primary references indicate facultative egg-feeding in this species. Brown et al. (2011) indicates male parental care, trophic egg-feeding absent, eggs deposited in leaf litter, tadpoles usually singly in phylo…	0	Oliveira et al. (2017), Summers et al. (2007)		above pool in the leaf axil of a bromeliad, in leaf litter, often hidden	1	bromeliads	0	Crump (1995), Wells (2007), Lehtinen et al. (2004), Moser (2010), Weygoldt(1987), Summers et al. (2007), Brown et al. (2010, 2011), Gomez-Mestre et al. (2012), Grant et al. (2017)		17	2	2	Allen et al. (2017), Oliveira et al. (2017)
Dendrobates_tinctorius	Dendrobates tinctorius	Anura	Dendrobatidae	1	0	0	0	0	1	0	0	0	0	0	0	0	Crump (1995), Wells (2007), Summers and Earn (1999), Summers et al. (1999), Moser (2010), Weygoldt (1987), Han and Fu (2013), Grant et al. (2017)	small egg clutches in leaf litter are attended by the male, once the eggs have developed into tadpoles they are typically carried by the male to small pools of water that form in treeholes	In all original references, Dendrobates tinctorius and D. azureus are separate species. According to Frost, D. azureus is a synonym of Dendrobates tinctorius. Information for azureus and tinctorius was identical, with two exceptions. Crump (1995) indicated male or female tadpole transport, but other references (Wells 2007, Summers and Earn (1999) & Summers et al. (1999)) indicated male or typical…	0	Oliveira et al. (2017)		forest ground	1	bromeliads	0	Crump (1995), Wells (2007), Summers and Earn (1999), Summers et al. (1999), Lehtinen et al. (2004), Moser (2010), Weygoldt (1987), Grant et al. (2017), AmphibiaWeb/IUCN		50	3.5	6	Allen et al. (2017), Oliveira et al. (2017), Stark and Meiri (2017), Liedtke et al. (2018)
Dendrobates_truncatus	Dendrobates truncatus	Anura	Dendrobatidae	1	0	0	0	0	1	0	0	0	0	0	0	0	Summers and Earn (1999), Summers et al. (1999), Han and Fu (2013), Grant et al. (2017)	small egg clutches in leaf litter are attended by the male, once the eggs have developed into tadpoles they are typically carried by the male to small pools of water that form in treeholes		0	Oliveira et al. (2017)		terrestrial	1	tree holes	0	Summers and Earn (1999), Summers et al. (1999), Lehtinen et al. (2004), Moser (2010), Grant et al. (2017), AmphibiaWeb/IUCN		31	3.9	5	Allen et al. (2017), Oliveira et al. (2017)
Dendrobates_ventrimaculatus	Ranitomeya ventrimaculata	Anura	Dendrobatidae	1	0	0	0	0	1	0	0	0	0	0	0	0	Summers et al. (1999), Wells (2007), Moser (2010), Summers et al. (2006, 2007), Brown et al. (2010, 2011), Han and Fu (2013), Gomez-Mestre et al. (2012), Grant et al. (2017)	In Ecuador there is no evidence that this species lays trophic eggs (Summers and Amos 1997; Summers 1999a; Summers and Earn 1999). In Peru there is evidence for trophic egg laying (Meede 1980; Schulte 1981b; Lescure and Bechter 1982; Zimmermann and Zimmermann 1984; Summers et al. 1999; Poelman and Dicke 2006). Poelman and Dicke (2007) conclude that the species has a plastic reproductive strategy …	Brown et al. (2010, 2011) and Summers et al. (2007) score as no tadpole feeding, but some primary references indicate facultative egg-feeding in this species (however, these are referring to 'populations' now known as R. amazonica).	0	Oliveira et al. (2017), Summers et al. (2007)		IUCN: on ground, Brown et al. (2011): may be deposited in leaf litter, Grant et al. (2017): terrestrial, phytotelmata	1	bromeliads	0	Summers et al. (1999), Wells (2007), Lehtinen et al. (2004), Moser (2010), Summers et al. (2007), Brown et al. (2010, 2011), Gomez-Mestre et al. (2012), Grant et al. (2017), AmphibiaWeb/IUCN		18	2	3	Allen et al. (2017), Oliveira et al. (2017)
Dendrophryniscus_minutus	Amazophrynella minuta	Anura	Bufonidae	0	0	0	0	0	0	0	0	0	0	0	0	0	Han and Fu (2013), Gomez-Mestre et al. (2012), Grant et al. (2017)			0	Oliveira et al. (2017)		on roots, trunks and litter close to shore-line of temporary ponds at onset of rainy season	1	pool or stream, small pools	0	Hodl (1990), Gomez-Mestre et al. (2012), Grant et al. (2017), AmphibiaWeb/IUCN	AmphibiaWeb indicates tadpoles can be found in very small pools (generally 20-50 cm2)	24	0.7	160	Allen et al. (2017), Oliveira et al. (2017)
Dendropsophus_berthalutzae	Dendropsophus berthalutzae	Anura	Hylidae	0	0	0	0	0	0	0	0	0	0	0	0	0	Zamudio et al. (2016)			0	Oliveira et al. (2017)		arboreal, in vegetation above water	1	lentic water	0	Haddad and Prado (2005), Gomez-Mestre et al. (2012), Zamudio et al. (2016), AmphibiaWeb/IUCN	Reproductive mode 24 of Haddad and Prado (2005), arboreal eggs hatching into exotrophic tadpoles that drop in lentic water	24	2	56	Allen et al. (2017), Oliveira et al. (2017)
Dendropsophus_bifurcus	Dendropsophus bifurcus	Anura	Hylidae	0	0	0	0	0	0	0	0	0	0	0	0	0	Summers et al. (2006, 2007), Brown et al. (2010), Han and Fu (2013)			0	Oliveira et al. (2017), Summers et al. (2007)		vegetation above water	1	pond	0	Hodl (1990), Summers et al. (2007), Brown et al. (2010), AmphibiaWeb/IUCN		35	1.5	186	Allen et al. (2017), Oliveira et al. (2017)
Dendropsophus_brevifrons	Dendropsophus brevifrons	Anura	Hylidae	0	0	0	0	0	0	0	0	0	0	0	0	0	Han and Fu (2013), Gomez-Mestre et al. (2012), Zamudio et al. (2016)			0	Oliveira et al. (2017)		vegetation above water, upperside of leaves	1	pond	0	Hodl (1990), Gomez-Mestre et al. (2012), Zamudio et al. (2016), AmphibiaWeb/IUCN		25	1.2	80	Allen et al. (2017), Oliveira et al. (2017)
Dendropsophus_carnifex	Dendropsophus carnifex	Anura	Hylidae	0	0	0	0	0	0	0	0	0	0	0	0	0	Gomez-Mestre et al. (2012), Zamudio et al. (2016)			0	Oliveira et al. (2017)		on surface of water in flooded open areas such as swampy paddocks, small lagoons, ditches full of water, puddles	0	aquatic	0	Gomez-Mestre et al. (2012), Zamudio et al. (2016), AmphibiaWeb/IUCN		32.5	1.2	100	Allen et al. (2017), Oliveira et al. (2017)
Dendropsophus_ebraccatus	Dendropsophus ebraccatus	Anura	Hylidae	0	0	0	0	0	0	0	0	0	0	0	0	0	Summers et al. (2006, 2007), Brown et al. (2010), Han and Fu (2013), Gomez-Mestre et al. (2012), Zamudio et al. (2016)			0	Oliveira et al. (2017), Summers et al. (2007)		vegetation above water or in water	1	temporary and sometimes permanent pools	0	Summers et al. (2007), Brown et al. (2010), Gomez-Mestre et al. (2012), Crump (2015), Zamudio et al. (2016), AmphibiaWeb/IUCN	eggs placed on vegetation above water or in water (alternative reproductive modes)	37	1.3	155	Allen et al. (2017), Oliveira et al. (2017)
Dendropsophus_elegans	Dendropsophus elegans	Anura	Hylidae	0	0	0	0	0	0	0	0	0	0	0	0	0	Han and Fu (2013), Zamudio et al. (2016)			0	Oliveira et al. (2017)		water	0	aquatic	0	Zamudio et al. (2016), AmphibiaWeb/IUCN		35.7	1.3	300	Allen et al. (2017), Oliveira et al. (2017)
Dendropsophus_koechlini	Dendropsophus koechlini	Anura	Hylidae	0	0	0	0	0	0	0	0	0	0	0	0	0	Han and Fu (2013), Gomez-Mestre et al. (2012), Zamudio et al. (2016)			0	Oliveira et al. (2017)		as film on the surface of the water of temporary ponds	0	temporary pond	0	Gomez-Mestre et al. (2012), Zamudio et al. (2016), AmphibiaWeb/IUCN		29	1.1	325	Allen et al. (2017), Oliveira et al. (2017)
Dendropsophus_leali	Dendropsophus leali	Anura	Hylidae	0	0	0	0	0	0	0	0	0	0	0	0	0	Gomez-Mestre et al. (2012)			0	Oliveira et al. (2017)		breeds in temproary or semipermanent ponds	0	breeds in temproary or semipermanent ponds	0	Gomez-Mestre et al. (2012), AmphibiaWeb/IUCN		28	1	763	Allen et al. (2017), Oliveira et al. (2017)
Dendropsophus_leucophyllatus	Dendropsophus leucophyllatus	Anura	Hylidae	0	0	0	0	0	0	0	0	0	0	0	0	0	Summers et al. (2006, 2007), Brown et al. (2010), Han and Fu (2013), Gomez-Mestre et al. (2012), Zamudio et al. (2016)			0	Oliveira et al. (2017), Summers et al. (2007)		vegetation above water	1	pond	0	Hodl (1990), Summers et al. (2007), Brown et al. (2010), Gomez-Mestre et al. (2012), Crump (2015), Zamudio et al. (2016), AmphibiaWeb/IUCN		50	1.3	591	Allen et al. (2017), Oliveira et al. (2017)
Dendropsophus_marmoratus	Dendropsophus marmoratus	Anura	Hylidae	0	0	0	0	0	0	0	0	0	0	0	0	0	Summers et al. (2006, 2007), Brown et al. (2010), Han and Fu (2013), Gomez-Mestre et al. (2012), Zamudio et al. (2016)			0	Oliveira et al. (2017), Summers et al. (2007)		lentic waters	0	lentic waters	0	Hodl (1990), Summers et al. (2007), Brown et al. (2010), Gomez-Mestre et al. (2012), Zamudio et al. (2016), AmphibiaWeb/IUCN		56	1.6	1039	Allen et al. (2017), Oliveira et al. (2017)
Dendropsophus_microcephalus	Dendropsophus microcephalus	Anura	Hylidae	0	0	0	0	0	0	0	0	0	0	0	0	0	Han and Fu (2013), Zamudio et al. (2016)			0	Oliveira et al. (2017)		eggs laid on or near surface of water (temporary ponds, shallow ditches, or marshes) usually attached to emergent vegetation	0	temporary and permanent ponds	0	Zamudio et al. (2016), AmphibiaWeb/IUCN		32	1	180	Allen et al. (2017), Oliveira et al. (2017)
Dendropsophus_minutus	Dendropsophus minutus	Anura	Hylidae	0	0	0	0	0	0	0	0	0	0	0	0	0	Summers et al. (2006, 2007), Brown et al. (2010), Han and Fu (2013), Zamudio et al. (2016)			0	Oliveira et al. (2017), Summers et al. (2007)		lentic waters, ponds or large puddles	0	lentic water, ponds or large puddles	0	Bitar et al. (2012), Hodl (1990), Haddad and Prado (2005), Summers et al. (2007), Brown et al. (2010), Zamudio et al. (2016), AmphibiaWeb/IUCN	Reproductive mode 1 of Haddad and Prado (2005)	27.6	1	211	Allen et al. (2017), Oliveira et al. (2017)
Dendropsophus_miyatai	Dendropsophus miyatai	Anura	Hylidae	0	0	0	0	0	0	0	0	0	0	0	0	0	Han and Fu (2013), Zamudio et al. (2016)			0	Oliveira et al. (2017)		water	0	aquatic	0	Zamudio et al. (2016), AmphibiaWeb/IUCN		25	1.5	231	Allen et al. (2017), Oliveira et al. (2017)
Dendropsophus_nanus	Dendropsophus nanus	Anura	Hylidae	0	0	0	0	0	0	0	0	0	0	0	0	0	Han and Fu (2013), Zamudio et al. (2016)			0	Oliveira et al. (2017)		lentic waters	0	lentic water	0	Bitar et al. (2012), Zamudio et al. (2016), AmphibiaWeb/IUCN	Reproductive mode 1 of Haddad and Prado (2005)	23.8	1.2	171	Allen et al. (2017), Oliveira et al. (2017)
Dendropsophus_parviceps	Dendropsophus parviceps	Anura	Hylidae	0	0	0	0	0	0	0	0	0	0	0	0	0	Summers et al. (2006, 2007), Brown et al. (2010), Han and Fu (2013), Gomez-Mestre et al. (2012), Zamudio et al. (2016)			0	Oliveira et al. (2017), Summers et al. (2007)		lentic waters, temporary waterbodies	0	lentic waters, temporary waterbodies	0	Hodl (1990), Summers et al. (2007), Brown et al. (2010), Gomez-Mestre et al. (2012), Zamudio et al. (2016), AmphibiaWeb/IUCN		27	1	256	Allen et al. (2017), Oliveira et al. (2017)
Dendropsophus_rhodopeplus	Dendropsophus rhodopeplus	Anura	Hylidae	0	0	0	0	0	0	0	0	0	0	0	0	0	Han and Fu (2013), Gomez-Mestre et al. (2012), Zamudio et al. (2016)			0	Oliveira et al. (2017)		lentic waters, ponds	0	lentic waters, ponds	0	Hodl (1990), Gomez-Mestre et al. (2012), Zamudio et al. (2016), AmphibiaWeb/IUCN		29	1.1	307	Allen et al. (2017), Oliveira et al. (2017)
Dendropsophus_riveroi	Dendropsophus riveroi	Anura	Hylidae	0	0	0	0	0	0	0	0	0	0	0	0	0	Zamudio et al. (2016)			0	Oliveira et al. (2017)		lentic waters, temporary ponds	0	lentic waters, temporary ponds	0	Hodl (1990), Zamudio et al. (2016), AmphibiaWeb/IUCN		23	1	394	Allen et al. (2017), Oliveira et al. (2017)
Dendropsophus_sanborni	Dendropsophus sanborni	Anura	Hylidae	0	0	0	0	0	0	0	0	0	0	0	0	0	Han and Fu (2013), Zamudio et al. (2016)			0	Oliveira et al. (2017)		breeds in small temporary and permanent waterbodies, such as ponds, ditches, puddles or flooded areas	0	breeds in small temporary and permanent waterbodies, such as ponds, ditches, puddles or flooded areas	0	Zamudio et al. (2016), AmphibiaWeb/IUCN		21.1	0.9	95	Allen et al. (2017), Oliveira et al. (2017)
Dendropsophus_sarayacuensis	Dendropsophus sarayacuensis	Anura	Hylidae	0	0	0	0	0	0	0	0	0	0	0	0	0	Summers et al. (2006, 2007), Brown et al. (2010), Han and Fu (2013), Gomez-Mestre et al. (2012), Zamudio et al. (2016)			0	Oliveira et al. (2017), Summers et al. (2007)		leaves or moss covered tree trunks or buttresses near ground level	1	pond	0	Hodl (1990), Summers et al. (2007), Brown et al. (2010), Gomez-Mestre et al. (2012), Zamudio et al. (2016), AmphibiaWeb/IUCN		44	2	116	Allen et al. (2017), Oliveira et al. (2017)
Dendropsophus_triangulum	Dendropsophus triangulum	Anura	Hylidae	0	0	0	0	0	0	0	0	0	0	0	0	0	Summers et al. (2006, 2007), Brown et al. (2010), Han and Fu (2013), Gomez-Mestre et al. (2012), Zamudio et al. (2016)			0	Oliveira et al. (2017), Summers et al. (2007)		vegetation above water	1	pond	0	Hodl (1990), Summers et al. (2007), Brown et al. (2010), Gomez-Mestre et al. (2012), Zamudio et al. (2016), AmphibiaWeb/IUCN		42	1.5	517	Allen et al. (2017), Oliveira et al. (2017)
Dermatonotus_muelleri	Dermatonotus muelleri	Anura	Microhylidae	0	0	0	0	0	0	0	0	0	0	0	0	0	Gomez-Mestre et al. (2012)			0	Oliveira et al. (2017)		water, in the shallows	0	water	0	Gomez-Mestre et al. (2012), Crump (2015), AmphibiaWeb/IUCN		74.2	0.7	10991	Allen et al. (2017), Oliveira et al. (2017)
Desmognathus_aeneus	Desmognathus aeneus	Caudata	Plethodontidae	0	1	0	0	0	0	0	0	0	0	0	0	0	Crump (1995), Nussbaum (1985)	females prefer to attend own eggs, but will accept and attend eggs from a conspecific		1	Oliveira et al. (2017)		Eggs are deposited under mosses, logs, leaf litter, and root mats or other objects in seepage areas or near streams	1	na	0	Crump (1995), Nussbaum (1985), AmphibiaWeb/IUCN		57	1.9	12	Allen et al. (2017), Oliveira et al. (2017)
Desmognathus_auriculatus	Desmognathus auriculatus	Caudata	Plethodontidae	0	1	0	0	0	0	0	0	0	0	0	0	0	Crump (1995), Nussbaum (1985, 2003), Reinhard et al. (2013)			0	Oliveira et al. (2017)		in Sphagnum moss, in cypress logs, beneath logs and bark, and in stumps within 1–2 m from water	1	shallow water around swamps, seepages	0	Crump (1995), Nussbaum (1985, 2003), Reinhard et al. (2013), AmphibiaWeb/IUCN	Crump (1995), citing Rose (1966), indicates terrestrial oviposition site. Nussbaum, citing Neill and Rose (1949), indicates aquatic lotic oviposition site.	163	3.5	16	Allen et al. (2017), Oliveira et al. (2017)
Desmognathus_brimleyorum	Desmognathus brimleyorum	Caudata	Plethodontidae	0	1	0	0	0	0	0	0	0	0	0	0	0	Crump (1995), Nussbaum (1985, 2003), Reinhard et al. (2013)			0	Oliveira et al. (2017)		Eggs are laid most commonly under the surface of rocks, sometimes totally immersed in water and sometimes in air, and always with a brooding female	1	stream	0	Crump (1995), Nussbaum (1985, 2003), Reinhard et al. (2013), AmphibiaWeb/IUCN	Crump (1995), citing Strecker (1908), indicates terrestrial oviposition site. Nussbaum, citing Trauth (1988), indicates aquatic lotic oviposition site.	128	4.3	26	Oliveira et al. (2017)
Desmognathus_carolinensis	Desmognathus carolinensis	Caudata	Plethodontidae	0	1	0	0	0	0	0	0	0	0	0	0	0	Nussbaum (2003), Reinhard et al. (2013)			0	Oliveira et al. (2017)		Eggs are laid in wet rock crevices or under rocks, logs, or moss in seepage areas or near small streams	1	shallow water in seepage areas and water films on vertical rock faces	0	Nussbaum (2003), Reinhard et al. (2013), AmphibiaWeb/IUCN		90.5	3.3	26	Oliveira et al. (2017)
Desmognathus_fuscus	Desmognathus fuscus	Caudata	Plethodontidae	0	1	0	0	0	0	0	0	0	0	0	0	0	Crump (1995), Nussbaum (1985, 1987, 2003), Wells (2007) Reinhard et al. (2013)			0	Oliveira et al. (2017)		Eggs are attached to the undersides of rocks, logs, or other substrates in or near water	1	streams or in springs	0	Crump (1995), Nussbaum (1985, 1987, 2003), Wells (2007) Reinhard et al. (2013), AmphibiaWeb/IUCN	Crump (1995), citing a number of references, indicates terrestrial oviposition site. Nussbaum, citing Brode (1961), indicates aquatic lotic oviposition site. Wells (2007) indicates eggs laid at margins of streams and in seepage areas, aquatic larvae.	100.5	3	27	Allen et al. (2017), Oliveira et al. (2017), Stark and Meiri (2017), Liedtke et al. (2018)
Desmognathus_imitator	Desmognathus imitator	Caudata	Plethodontidae	0	1	0	0	0	0	0	0	0	0	0	0	0	Crump (1995), Nussbaum (1985, 2003)			0	Oliveira et al. (2017)		under rocks in saturated soil within a seepage	1	small streams and seepage areas	0	Crump (1995), Nussbaum (1985, 2003), AmphibiaWeb/IUCN	Crump (1995), citing Wood and Wood (1955), indicates terrestrial oviposition site. Nussbaum, citing Petranka (1998), indicates aquatic lotic oviposition site.	87	3.5	22	Oliveira et al. (2017)
Desmognathus_marmoratus	Desmognathus marmoratus	Caudata	Plethodontidae	0	1	0	0	0	0	0	0	0	0	0	0	0	Nussbaum (1985, 2003), Crump (1995)			0	Oliveira et al. (2017)		Eggs are laid on the undersides of large rocks in fast-flowing streams	0	Larvae inhabit interstices of rock and gravel on the bottoms of streams	0	Nussbaum (1985, 2003), Crump (1995), AmphibiaWeb/IUCN		114.5	3.8	43	Oliveira et al. (2017), Liedtke et al. (2018)
Desmognathus_monticola	Desmognathus monticola	Caudata	Plethodontidae	0	1	0	0	0	0	0	0	0	0	0	0	0	Crump (1995), Nussbaum (1985, 1987, 2003), Reinhard et al. (2013)			0	Oliveira et al. (2017)		Eggs are laid on undersides of rocks or leaves in water or seepages; also under or in logs near water	0	Larvae typically occur along small gravelly bars and rocky seepage areas in streams	0	Crump (1995), Nussbaum (1985, 1987, 2003), Reinhard et al. (2013), AmphibiaWeb/IUCN		112.5	4	25	Allen et al. (2017), Oliveira et al. (2017), Stark and Meiri (2017), Liedtke et al. (2018)
Desmognathus_ochrophaeus	Desmognathus ochrophaeus	Caudata	Plethodontidae	0	1	0	0	0	0	0	0	0	0	0	0	0	Crump (1995), Nussbaum (1985, 1987, 2003), Wells (2007) Reinhard et al. (2013)			0	Oliveira et al. (2017)		Nesting areas are usually under moist fallen logs, under rocks, and in mud banks. Nests have been found under rocks ? 0.5 m from a water source	1	small streams	0	Crump (1995), Nussbaum (1985, 1987, 2003), Wells (2007) Reinhard et al. (2013), AmphibiaWeb/IUCN	Crump (1995), citing a variety of references, indicates terrestrial oviposition site. Nussbaum (2003), citing Orr (1989), indicates aquatic lotic oviposition site. Wells (2007) indicates eggs laid at margins of streams and in seepage areas, aquatic larvae. AmphibiaWeb (Lannoo account) suggests larvae may be non-feeding and develop only on yolk stores.	90.5	3	16	Allen et al. (2017), Oliveira et al. (2017), Liedtke et al. (2018)
Desmognathus_ocoee	Desmognathus ocoee	Caudata	Plethodontidae	0	1	0	0	0	0	0	0	0	0	0	0	0	Nussbaum (2003), Wells (2007), Reinhard et al. (2013)			0	Oliveira et al. (2017)		Females oviposit in cavities beneath rocks, in or under decaying logs, in leaf litter or under moss, under cover objects (e.g., rocks) near seepages, springs, and small streams, and behind vegetation or in crevices associated with wet cliffs	1	seepages	0	Nussbaum (2003), Wells (2007), Reinhard et al. (2013), AmphibiaWeb/IUCN	Wells (2007) indicates eggs laid at margins of streams and in seepage areas, aquatic larvae.	110	2.5	17	Allen et al. (2017), Oliveira et al. (2017), Stark and Meiri (2017)
Desmognathus_orestes	Desmognathus orestes	Caudata	Plethodontidae	0	1	0	0	0	0	0	0	0	0	0	0	0	Nussbaum (2003), Reinhard et al. (2013)			0	Oliveira et al. (2017)		Females lay eggs and brood them in small chambers under moss, rocks, or logs in sites from which larvae can easily enter shallow water	1	larvae are found in shallow water associated with seepages, small streams, and wet rock faces	0	Nussbaum (2003), Reinhard et al. (2013), AmphibiaWeb/IUCN		110	3.5	14	Oliveira et al. (2017)
Desmognathus_quadramaculatus	Desmognathus quadramaculatus	Caudata	Plethodontidae	0	1	0	0	0	0	0	0	0	0	0	0	0	Crump (1995), Nussbaum (1985, 1987, 2003), Reinhard et al. (2013)			0	Oliveira et al. (2017)		under rocks in moving water	0	streams	0	Crump (1995), Nussbaum (1985, 1987, 2003), Reinhard et al. (2013), AmphibiaWeb/IUCN		210	4.5	25	Allen et al. (2017), Oliveira et al. (2017), Liedtke et al. (2018)
Desmognathus_santeetlah	Desmognathus santeetlah	Caudata	Plethodontidae	0	1	0	0	0	0	0	0	0	0	0	0	0	Crump (1995), Nussbaum (1985), Reinhard et al. (2013)			0	Oliveira et al. (2017)		Females oviposit and brood their egg clutches in cavities excavated in moss, rotting logs, or soil within a few centimeters of shallow, flowing surface water	1	shallow water in small streams and seepages	0	Crump (1995), Nussbaum (1985), Reinhard et al. (2013), AmphibiaWeb/IUCN		79.5	2.6	23	Oliveira et al. (2017)
Desmognathus_welteri	Desmognathus welteri	Caudata	Plethodontidae	0	1	0	0	0	0	0	0	0	0	0	0	0	Crump (1995), Nussbaum (1985, 2003), Reinhard et al. (2013)			0	Oliveira et al. (2017)		in leaf packs above the stream channel, in stream banks, or under rocks in the stream channel	1	streams	0	Crump (1995), Nussbaum (1985, 2003), Reinhard et al. (2013), AmphibiaWeb/IUCN		122.5	4.5	26	Allen et al. (2017), Oliveira et al. (2017)
Desmognathus_wrighti	Desmognathus wrighti	Caudata	Plethodontidae	0	1	0	0	0	0	0	0	0	0	0	0	0	Crump (1995), Nussbaum (1985), Reinhard et al. (2013)			1	Oliveira et al. (2017)		beneath the bank of a creek at a depth of about 30 cm in a pocket of gravel and mud through which water percolated. Eggs are laid in underground cavities among rocks of spring seeps, where they develop directly without a larval stage	1	na	0	Crump (1995), Nussbaum (1985), Reinhard et al. (2013), AmphibiaWeb/IUCN		44.5	2.9	9	Oliveira et al. (2017), Liedtke et al. (2018)
Diasporus_diastema	Diasporus diastema	Anura	Eleutherodactylidae	0	0	0	0	0	0	0	0	0	0	0	0	0	Dunn (1937), Ovaska and Rand (2001), Crump (1995), Townsend (1996), Wells (2007), Han and Fu (2013)		Han and Fu (2013), citing Ovaska and Rand (2001), indicate no parental care. Ovaska and Rand (2001) clearly indicate no parental care, so this is how the species is scored. Wells (2007) and Crump (1995) both indicate parental care (male egg attendance) with a degree of uncertainty, citing Dunn (1937) and Townsend (1996). Dunn (1937) indicates: "I have taken a male with a clutch of 11 eggs in a br…	1	Oliveira et al. (2017)		bromeliads, leaf axils	1	na	0	Dunn (1937), Ovaska and Rand (2001), Crump (1995), Townsend (1996), Wells (2007), Gomez-Mestre et al. (2012), AmphibiaWeb/IUCN		25	4.8	12	Allen et al. (2017), Oliveira et al. (2017)
Dicamptodon_copei	Dicamptodon copei	Caudata	Ambystomatidae	0	1	0	0	0	0	0	0	0	0	0	0	0	Crump (1995), Nussbaum (1985, 1987, 2003), Reinhard et al. (2013)			0	Oliveira et al. (2017)		Females placed their eggs in hidden chambers under rocks and logs and in cutbanks (underwater)	0	streams	0	Crump (1995), Nussbaum (1985, 1987, 2003), Reinhard et al. (2013), AmphibiaWeb/IUCN		191	5.5	70	Allen et al. (2017), Oliveira et al. (2017)
Dicamptodon_ensatus	Dicamptodon ensatus	Caudata	Ambystomatidae	0	1	0	0	0	0	0	0	0	0	0	0	0	Crump (1995), Nussbaum (1985, 1987, 2003), Reinhard et al. (2013)			0	Oliveira et al. (2017)		inaccessible sites in streams, below cover objects (rocks and logs) submerged in running water	0	streams and brooks	0	Crump (1995), Nussbaum (1985, 1987, 2003), Reinhard et al. (2013), AmphibiaWeb/IUCN		300	6.6	85	Allen et al. (2017), Oliveira et al. (2017), Liedtke et al. (2018)
Discoglossus_galganoi	Discoglossus galganoi	Anura	Alytidae	0	0	0	0	0	0	0	0	0	0	0	0	0	Trochet et al. (2014), Gomez-Mestre et al. (2012)			0	Oliveira et al. (2017)		shallow permanent or temporary waterbodies	0	shallow permanent or temporary waterbodies	0	Gomez-Mestre et al. (2012), Trochet et al. (2014), AmphibiaWeb/IUCN		80	1.9	1207	Allen et al. (2017), Oliveira et al. (2017)
Discoglossus_montalentii	Discoglossus montalentii	Anura	Alytidae	0	0	0	0	0	0	0	0	0	0	0	0	0	Trochet et al. (2014)			0	Oliveira et al. (2017)		under rocks and stones in mountain streams	0	mountain streams	0	Trochet et al. (2014), AmphibiaWeb/IUCN	Scored as hidden eggs, given that eggs are aquatic, but placed beneath rocks in stream. Trochet et al. (2014) indicates clutch position in lentic water, but AmphibiaWeb/IUCN indicates in mountain streams.	65	1.5	1000	Allen et al. (2017), Oliveira et al. (2017)
Discoglossus_pictus	Discoglossus pictus	Anura	Alytidae	0	0	0	0	0	0	0	0	0	0	0	0	0	Summers et al. (2006, 2007), Brown et al. (2010), Han and Fu (2013), Trochet et al. (2014), Gomez-Mestre et al. (2012)			0	Oliveira et al. (2017), Summers et al. (2007)		most types of still water habitats	0	most types of still water habitats	0	Summers et al. (2007), Brown et al. (2010), Trochet et al. (2014), Gomez-Mestre et al. (2012), AmphibiaWeb/IUCN		80	1.4	932	Allen et al. (2017), Oliveira et al. (2017), Stark and Meiri (2017), Liedtke et al. (2018)
Discoglossus_sardus	Discoglossus sardus	Anura	Alytidae	0	0	0	0	0	0	0	0	0	0	0	0	0	Trochet et al. (2014)			0	Oliveira et al. (2017)		amongst aquatic vegetation in streams	0	streams	0	Trochet et al. (2014), AmphibiaWeb/IUCN		70	1.4	1000	Allen et al. (2017), Oliveira et al. (2017)
Echinotriton_chinhaiensis	Echinotriton chinhaiensis	Caudata	Salamandridae	0	0	0	0	0	0	0	0	0	0	0	0	0	Xie et al. (2000)		Female leaves ovipoistion site immediately after egg-laying, no parental care observed	0	Oliveira et al. (2017)		shallow nest or depression in soil, dug by female, on bank of pond. Eggs are laid in the humus or under rotting leaves in places close to ponds, puddles and springs	1	pond	0	Xie et al. (2000), AmphibiaWeb/IUCN	tadpoles washed into pond by rain	140	3.5	83	Oliveira et al. (2017)
Ecnomiohyla_miotympanum	Rheohyla miotympanum	Anura	Hylidae	0	0	0	0	0	0	0	0	0	0	0	0	0	Han and Fu (2013)			0	Oliveira et al. (2017)		stream-breeding	0	stream	0	AmphibiaWeb/IUCN		51.6	2.4	120	Allen et al. (2017), Oliveira et al. (2017)
Edalorhina_perezi	Edalorhina perezi	Anura	Leptodactylidae	0	0	0	0	0	0	0	0	0	0	0	0	0	Schluter (1990), Zamudio et al. (2016)		Han and Fu (2013), citing AmphibiaWeb, indicate parental care. Gomez-Mestre et al. (2012) also indicate parental care. Couldn't find any indication of parental care on AmphibiaWeb. Consultation of a primary reference, (Schluter, 1990) indicates this species constructs a foam nest, but no other indications of parental care are detailed. Therefore, this species is scored as not having parental care.	0	Oliveira et al. (2017)		aquatic foam nest	0	ponds	0	Hodl (1990), Gomez-Mestre et al. (2012), Crump (2015), Zamudio et al. (2016), Pereira et al. (2017), AmphibiaWeb/IUCN		38	2.1	93	Allen et al. (2017), Oliveira et al. (2017)
Elachistocleis_bicolor	Elachistocleis bicolor	Anura	Microhylidae	0	0	0	0	0	0	0	0	0	0	0	0	0	Summers et al. (2006, 2007), Brown et al. (2010)			0	Oliveira et al. (2017), Summers et al. (2007)		lentic waters	0	lentic water	0	Hodl (1990), Summers et al. (2007), Brown et al. (2010), AmphibiaWeb/IUCN		43	1.1	478	Allen et al. (2017), Oliveira et al. (2017)
Eleutherodactylus_alticola	Eleutherodactylus alticola	Anura	Eleutherodactylidae	1	1	0	0	0	0	0	0	0	0	0	0	0	Crump (1995), Townsend (1996), Wells (2007), Lehtinen and Nussbaum (2003), Gomez-Mestre et al. (2012)		Crump (1995), citing Goin (1950), indicates female care. Wells (2007), citing Hayes (1985), indicates either male or female care. Don't have access to Hayes (1985) or Goin (1950). Townsend (1996), citing Lynn (1937), unpublished data, and personal communications indicates either sex as egg attendant. Lehtinen and Nussbaum, citing Townsend (1996) and Bourne (1998), indicate M/F (amphisexual) care.…	1	Oliveira et al. (2017)		under rocks	1	na	0	Hayes (1985), Crump (1995), Townsend (1996), Wells (2007), Lehtinen and Nussbaum (2003), Gomez-Mestre et al. (2012), Thibaudeau and Altig (1999), AmphibiaWeb/IUCN		26	8	41	Oliveira et al. (2017)
Eleutherodactylus_amadeus	Eleutherodactylus amadeus	Anura	Eleutherodactylidae	1	0	0	0	0	0	0	0	0	0	0	0	0	Hedges et al. (1987), Crump (1995), Townsend (1996), Wells (2007)		sex of caregiver not recorded (Crump 1995), but Wells (2007) indicates male care. Both cite Hedges et al. (1987). In Hedges (1987) it states "Occasionally, eggs were found under objects on the ground, in association with one (N = 4), two (N = 1), or three (N = 1) adults." So Crump (1995) was correct in that caregiver sex was not specified. However, Townsend (1996) citing his unpublished data indi…	1	Oliveira et al. (2017)		under logs, rocks	1	na	0	Hedges et al. (1987), Crump (1995), Townsend (1996), Wells (2007), Thibaudeau and Altig (1999), AmphibiaWeb/IUCN		25	4.3	19	Allen et al. (2017), Oliveira et al. (2017)
Eleutherodactylus_amplinympha	Eleutherodactylus amplinympha	Anura	Eleutherodactylidae	1	0	0	0	0	0	0	0	0	0	0	0	0	Kaiser et al. (1994), Wells (2007)		only single observation of attending parent, or extent of parental care is uncertain (Wells 2007)	1	Oliveira et al. (2017)		rock crevice on cliff	1	na	0	Kaiser et al. (1994), Wells (2007), Thibaudeau and Altig (1999), AmphibiaWeb/IUCN		50	7	18	Oliveira et al. (2017)
Eleutherodactylus_atkinsi	Eleutherodactylus atkinsi	Anura	Eleutherodactylidae	0	1	0	0	0	0	0	0	0	0	0	0	0	Townsend (1996), Wells (2007), Gomez-Mestre et al. (2012)		only single observation of attending parent, or extent of parental care is uncertain (Wells 2007)	1	Oliveira et al. (2017)		cavity in ground, in moist soil under rocks and fallen trunks	1	na	0	Townsend (1996), Wells (2007), Gomez-Mestre et al. (2012), Thibaudeau and Altig (1999), AmphibiaWeb/IUCN		43	4	68	Allen et al. (2017), Oliveira et al. (2017)
Eleutherodactylus_cooki	Eleutherodactylus cooki	Anura	Eleutherodactylidae	1	0	0	0	0	0	0	0	0	1	0	0	0	Joglar et al. (1996), Crump (1995), Townsend (1996), Wells (2007), Gomez-Mestre et al. (2012)	juveniles sometimes stay with a male in the nest for several days after they hatch (Joglar et al. 1996)		1	Oliveira et al. (2017)		under rocks	1	na	0	Joglar et al. (1996), Crump (1995), Townsend (1996), Wells (2007), Gomez-Mestre et al. (2012), Thibaudeau and Altig (1999), AmphibiaWeb/IUCN		53	4	25	Allen et al. (2017), Oliveira et al. (2017)
Eleutherodactylus_coqui	Eleutherodactylus coqui	Anura	Eleutherodactylidae	1	0	0	0	0	0	0	0	0	1	0	0	0	Townsend et al. (1984), Crump (1995), Townsend (1996), Wells (2007), Lehtinen and Nussbaum (2003), Han and Fu (2013), Gomez-Mestre et al. (2012)	juveniles sometimes stay with a male in the nest for several days after they hatch (Townsend et al. 1984)		1	Oliveira et al. (2017)		dead leaves, petioles	1	na	0	Townsend et al. (1984), Crump (1995), Townsend (1996), Wells (2007), Lehtinen and Nussbaum (2003), Gomez-Mestre et al. (2012), Thibaudeau and Altig (1999), AmphibiaWeb/IUCN		52	3.8	27	Allen et al. (2017), Oliveira et al. (2017)
Eleutherodactylus_cundalli	Eleutherodactylus cundalli	Anura	Eleutherodactylidae	0	1	0	0	0	0	0	0	0	0	1	0	0	Diesel et al. (1995), Crump (1995), Townsend (1996), Wells (2007), Lehtinen and Nussbaum (2003), Summers et al. (2006, 2007), Brown et al. (2010), Han and Fu (2013), Gomez-Mestre et al. (2012)		Townsend (1996) states: "Diesel et al. (1995) reported females carrying hatchlings in the Jamaican species E. cundalli, a behavior that has been independently observed in the field (R. Thompson, personal communication) and the laboratory (M.M. Stewart personal communication)."	1	Oliveira et al. (2017), Summers et al. (2007)		leaf litter, caves	1	na	0	Diesel et al. (1995), Crump (1995), Townsend (1996), Wells (2007), Lehtinen and Nussbaum (2003), Summers et al. (2007), Brown et al. (2010), Gomez-Mestre et al. (2012), Thibaudeau and Altig (1999), AmphibiaWeb/IUCN		46.5	4.2	44	Allen et al. (2017), Oliveira et al. (2017)
Eleutherodactylus_dimidiatus	Eleutherodactylus dimidiatus	Anura	Eleutherodactylidae	0	1	0	0	0	0	0	0	0	0	0	0	0	Townsend (1996), Wells (2007), Gomez-Mestre et al. (2012)		only single observation of attending parent, or extent of parental care is uncertain (Wells 2007)	1	Oliveira et al. (2017)		leaf litter	1	na	0	Townsend (1996), Wells (2007), Gomez-Mestre et al. (2012), Thibaudeau and Altig (1999), AmphibiaWeb/IUCN		58	3.9	42	Allen et al. (2017), Oliveira et al. (2017)
Eleutherodactylus_guantanamera	Eleutherodactylus guantanamera	Anura	Eleutherodactylidae	1	0	0	0	0	0	0	0	0	0	0	0	0	Townsend (1996), Wells (2007)			1	Oliveira et al. (2017)		bromeliad axils	1	na	0	Townsend (1996), Wells (2007), Thibaudeau and Altig (1999), AmphibiaWeb/IUCN		37.3	4.5	9	Allen et al. (2017), Oliveira et al. (2017)
Eleutherodactylus_hedricki	Eleutherodactylus hedricki	Anura	Eleutherodactylidae	1	0	0	0	0	0	0	0	0	0	0	0	0	Crump (1995), Townsend (1996), Wells (2007)			1	Oliveira et al. (2017)		tree holes	1	na	0	Crump (1995), Townsend (1996), Wells (2007), Thibaudeau and Altig (1999), AmphibiaWeb/IUCN		35	4.3	23	Allen et al. (2017), Oliveira et al. (2017)
Eleutherodactylus_johnstonei	Eleutherodactylus johnstonei	Anura	Eleutherodactylidae	1	1	0	0	0	0	0	0	0	0	0	0	0	Bourne (1997), Crump (1995), Townsend (1996), Wells (2007), Lehtinen and Nussbaum (2003), Summers et al. (2006, 2007), Brown et al. (2010), Han and Fu (2013), Gomez-Mestre et al. (2012)		Crump, citing Stewart (1979), indicates female care. Wells, citing Lescure (1980) and Bourne (1997) indicates either parent can be attendant. Don't have access to the Stewart (1979) book chapter or Lescure (1980). Bourne (1997) is not entirely clear on whether their is female only care or either / both parents care. Townsend, citing Lynn (1937) as well as his own unpublished data and personal com…	1	Oliveira et al. (2017), Summers et al. (2007)		leaf litter	1	na	0	Bourne (1997), Crump (1995), Townsend (1996), Wells (2007), Lehtinen and Nussbaum (2003), Summers et al. (2007), Brown et al. (2010), Gomez-Mestre et al. (2012), Thibaudeau and Altig (1999), AmphibiaWeb/IUCN		35	3.1	20	Allen et al. (2017), Oliveira et al. (2017)
Eleutherodactylus_marnockii	Eleutherodactylus marnockii	Anura	Eleutherodactylidae	0	0	0	0	0	0	0	0	0	0	0	0	0	Townsend (1996)			1	Oliveira et al. (2017)		in moist soil (captivity)	1	na	0	Townsend (1996), Thibaudeau and Altig (1999), AmphibiaWeb/IUCN		39.5	4	8	Allen et al. (2017), Oliveira et al. (2017)
Eleutherodactylus_martinicensis	Eleutherodactylus martinicensis	Anura	Eleutherodactylidae	0	1	0	0	0	0	0	0	0	0	0	0	0	Crump (1995), Wells (2007), Gomez-Mestre et al. (2012)			1	Oliveira et al. (2017)		under rocks	1	na	0	Crump (1995), Wells (2007), Gomez-Mestre et al. (2012), Thibaudeau and Altig (1999), AmphibiaWeb/IUCN		110	4.3	35	Allen et al. (2017), Oliveira et al. (2017), Liedtke et al. (2018)
Eleutherodactylus_nubicola	Eleutherodactylus nubicola	Anura	Eleutherodactylidae	0	1	0	0	0	0	0	0	0	0	0	0	0	Crump (1995), Townsend (1996), Wells (2007), Gomez-Mestre et al. (2012)			1	Oliveira et al. (2017)		under rocks	1	na	0	Crump (1995), Townsend (1996), Wells (2007), Gomez-Mestre et al. (2012), Thibaudeau and Altig (1999), AmphibiaWeb/IUCN		49	3	50	Allen et al. (2017), Oliveira et al. (2017)
Eleutherodactylus_planirostris	Eleutherodactylus planirostris	Anura	Eleutherodactylidae	0	0	0	0	0	0	0	0	0	0	0	0	0	Bourne (1997), Townsend (1996), Han and Fu (2013), Gomez-Mestre et al. (2012)	Bourne (1997): "It is noteworthy that there is no parental care in E. planirostris, a species with eggs that are resistant to fungal attack and ant (Formicidae) predation (Goin, 1947)."		1	Oliveira et al. (2017)		moist depressions in soil	1	na	0	Bourne (1997), Townsend (1996), Gomez-Mestre et al. (2012), Thibaudeau and Altig (1999), AmphibiaWeb/IUCN		36	4	18	Allen et al. (2017), Oliveira et al. (2017), Liedtke et al. (2018)
Eleutherodactylus_varleyi	Eleutherodactylus varleyi	Anura	Eleutherodactylidae	0	1	0	0	0	0	0	0	0	0	0	0	0	Townsend (1996), Wells (2007), Gomez-Mestre et al. (2012)		only single observation of attending parent, or extent of parental care is uncertain (Wells 2007)	1	Oliveira et al. (2017)		leaf litter	1	na	0	Townsend (1996), Wells (2007), Gomez-Mestre et al. (2012), Thibaudeau and Altig (1999), AmphibiaWeb/IUCN		18.5	3.8	4	Allen et al. (2017), Oliveira et al. (2017)
Eleutherodactylus_wightmanae	Eleutherodactylus wightmanae	Anura	Eleutherodactylidae	1	0	0	0	0	0	0	0	0	0	0	0	0	Townsend (1996), Wells (2007)			1	Oliveira et al. (2017)		leaf litter	1	na	0	Townsend (1996), Wells (2007), Thibaudeau and Altig (1999), AmphibiaWeb/IUCN		23	3.9	17	Oliveira et al. (2017)
Engystomops_coloradorum	Engystomops coloradorum	Anura	Leptodactylidae	0	0	0	0	0	0	0	0	0	0	0	0	0	Zamudio et al. (2016)			0	Oliveira et al. (2017)		foam nest in small still water-bodies	0	small still waterbodies	0	Zamudio et al. (2016), Pereira et al. (2017), AmphibiaWeb/IUCN		21.6	1.3	130	Allen et al. (2017), Oliveira et al. (2017)
Engystomops_petersi	Engystomops petersi	Anura	Leptodactylidae	0	0	0	0	0	0	0	0	0	0	0	0	0	Summers et al. (2006, 2007), Brown et al. (2010), Gomez-Mestre et al. (2012), Zamudio et al. (2016)			0	Oliveira et al. (2017), Summers et al. (2007)		aquatic foam nest	0	lentic water	0	Hodl (1990), Summers et al. (2007), Brown et al. (2010), Gomez-Mestre et al. (2012), Zamudio et al. (2016), Pereira et al. (2017), AmphibiaWeb/IUCN	Hodl (1990) indicates reproudctive mode 8 - foam nest on water surface. feeding tadpoles in lentic water.	39	1	300	Allen et al. (2017), Oliveira et al. (2017)
Engystomops_pustulosus	Engystomops pustulosus	Anura	Leptodactylidae	0	0	0	0	0	0	0	0	0	0	0	0	0	Dalgetty and Kennedy (2010), Gomez-Mestre et al. (2012), Zamudio et al. (2016)		No parental care mentioned in primary reference despite detailed description of breeding	0	Oliveira et al. (2017)		foam nest on shallow water	0	pools	0	Dalgetty and Kennedy (2010), Gomez-Mestre et al. (2012), Zamudio et al. (2016), Pereira et al. (2017), AmphibiaWeb/IUCN	Scored as aquatic eggs given that they develop in foam nest on water.	48.2	1.5	257	Allen et al. (2017), Oliveira et al. (2017), Stark and Meiri (2017)
Ensatina_eschscholtzii	Ensatina eschscholtzii	Caudata	Plethodontidae	0	1	0	0	0	0	0	0	0	0	0	0	0	Crump (1995), Nussbaum (1985), Reinhard et al. (2013)			1	Oliveira et al. (2017)		under and inside logs, under bark, and inside animal burrows	1	na	0	Crump (1995), Nussbaum (1985), Reinhard et al. (2013), AmphibiaWeb/IUCN		149	6	14	Allen et al. (2017), Oliveira et al. (2017), Liedtke et al. (2018)
Epipedobates_anthonyi	Epipedobates anthonyi	Anura	Dendrobatidae	1	0	0	0	0	1	0	0	0	0	0	0	0	Crump (1995), Weygoldt (1987), Han and Fu (2013)	Crump (1995), Weygoldt (1987), Han and Fu (2013), citing Silverstone (1976), indicate male tadpole transport. Grant et al. (2006) indicate: "However, in some species, both sexes have been observed carrying tadpoles. Myers and Daly (1983) found experimentally that in anthonyi (as tricolor) the father was normally responsible for tadpole transport and would actively prevent the mother from approach…	Scored as male only care, given that female care is evidently only observed if male is removed.	0	Oliveira et al. (2017)		leaf litter	1	pool or stream	0	Crump (1995), Weygoldt (1987), AmphibiaWeb/IUCN		26.5	2	24	Allen et al. (2017), Oliveira et al. (2017)
Epipedobates_machalilla	Epipedobates machalilla	Anura	Dendrobatidae	1	0	0	0	0	1	0	0	0	0	0	0	0	Coloma (1995), Wells (2007), Gomez-Mestre et al. (2012), Grant et al. (2017)			0	Oliveira et al. (2017)		on ground, under dry leaves	1	pools	0	Coloma (1995), Wells (2007), Gomez-Mestre et al. (2012), Grant et al. (2017), AmphibiaWeb/IUCN		17.6	2.3	15	Allen et al. (2017), Oliveira et al. (2017)
Espadarana_prosoblepon	Espadarana prosoblepon	Anura	Centrolenidae	0	0	0	0	0	0	0	0	0	0	0	0	0	Wells (2007), Delia et al. (2017), Han and Fu (2013)	no male egg attendance, first-night behavior observed - short period of female care - up to 2 hours according to Jacobson (1985). Wells (2007), citing Jacobson (1985) and Ruiz-Carranza and Lynch (1991b), indicates male care. This contradicts the detailed study of Delia et al. (2017). There is a short period of female care only (80 - 97 minutes). Gomez-Mestre et al. (2012) score as no care. Scored…		0	AmphibiaWeb		rock or leaf overhanging water	1	stream	0	Wells (2007), Delia et al. (2017), AmphibiaWeb/IUCN		31	10	22	Allen et al. (2017), Oliveira et al. (2017)
Eupemphix_nattereri	Physalaemus nattereri	Anura	Leptodactylidae	0	0	0	0	0	0	0	0	0	0	0	0	0	Giaretta and Facure (2006), Zamudio et al. (2016)		No parental care mentioned in primary reference despite detailed description of breeding	0	Oliveira et al. (2017)		bank near pond	0	ponds	0	Giaretta and Facure (2006), Bitar et al. (2012), Zamudio et al. (2016), Pereira et al. (2017), AmphibiaWeb/IUCN	Reproductive mode 11 of Haddad and Prado (2005). Mode 11 is eggs in foam nest floating on pond (aquatic), so eggs scored as aquatic.	56.4	1.4	3033	Oliveira et al. (2017), Liedtke et al. (2018)
Euphlyctis_cyanophlyctis	Euphlyctis cyanophlyctis	Anura	Dicroglossidae	0	0	0	0	0	0	0	0	0	0	0	0	0	Han and Fu (2013), Gomez-Mestre et al. (2012)			0	Oliveira et al. (2017)		marshes, pools, wetlands	0	marshes, pools, wetlands	0	Gomez-Mestre et al. (2012), AmphibiaWeb/IUCN		92	1.1	844	Allen et al. (2017), Oliveira et al. (2017), Stark and Meiri (2017)
Euphlyctis_hexadactylus	Euphlyctis hexadactylus	Anura	Dicroglossidae	0	0	0	0	0	0	0	0	0	0	0	0	0	Gomez-Mestre et al. (2012)			0	Oliveira et al. (2017)		ponds	0	ponds	0	Gomez-Mestre et al. (2012), AmphibiaWeb/IUCN		145	1	2000	Allen et al. (2017), Oliveira et al. (2017), Stark and Meiri (2017)
Euproctus_montanus	Euproctus montanus	Caudata	Salamandridae	0	1	0	0	0	0	0	0	0	0	0	0	0	Nussbaum (2003), Trochet et al. (2014)	eggs placed together in hidden nests and guarded by the female		0	Oliveira et al. (2017)		Eggs are usually attached underneath rocks in water	0	small rivers, mountain rivers, lakes	0	Nussbaum (2003), Trochet et al. (2014), AmphibiaWeb/IUCN		130	2.5	60	Allen et al. (2017), Oliveira et al. (2017), Stark and Meiri (2017), Liedtke et al. (2018)
Euproctus_platycephalus	Euproctus platycephalus	Caudata	Salamandridae	0	0	0	0	0	0	0	0	0	0	0	0	0	Alcher (1981), Nussbaum (2003), Reinhard et al. (2013)		Nussbaum (2003), citing four references, indicates no parental care and breeding in lotic waters. Reinhard et al. (2013), citing Alcher (1981), indicates female parental care. Checked Alcher (1981), which is in French, and there is no mention of egg attendance in this species in captivity despite detailed observations of breeding activity and egg placement in cracks of rocks. Therefore this speci…	0	Oliveira et al. (2017)		underwater in interstices of stones, small and large rivers are preferred but also small mountain lakes	0	stream	0	Alcher (1981), Nussbaum (2003), Reinhard et al. (2013), Trochet et al. (2014), AmphibiaWeb/IUCN	Trochet et al. (2014) indicates eggs on ground, but other references indicate placed in streams	150	3	220	Allen et al. (2017), Oliveira et al. (2017)
Eurycea_bislineata	Eurycea bislineata	Caudata	Plethodontidae	0	1	0	0	0	0	0	0	0	0	0	0	0	Crump (1995), Nussbaum (1985, 1987, 2003), Reinhard et al. (2013)	From Nussbaum (2003): Eurycea bislineata, also has bimodal parental care. Most species of Eurycea, and most populations of E. bislineata, are typical lotic breeders with hidden nests and parental care, but Bahret (1996) described a lentic-breeding population of E. bislineata in which the eggs are scattered in exposed nests in a lake and not attended.		0	Oliveira et al. (2017)		attached to the undersides of rocks and logs in flowing water, usually small, swift-flowing, rocky, woodland streams	0	usually streams, rarely lakes	0	Crump (1995), Nussbaum (1985, 1987, 2003), Reinhard et al. (2013), AmphibiaWeb/IUCN		123	2.7	28	Allen et al. (2017), Oliveira et al. (2017), Liedtke et al. (2018)
Eurycea_junaluska	Eurycea junaluska	Caudata	Plethodontidae	0	1	0	0	0	0	0	0	0	0	0	0	0	Nussbaum (2003), Reinhard et al. (2013)			0	Oliveira et al. (2017)		Eggs typically are found attached to the underside of a large rock in water < 0.5 m deep, with moderate stream flow	0	streams	0	Nussbaum (2003), Reinhard et al. (2013), AmphibiaWeb/IUCN		100	3	55	Oliveira et al. (2017)
Eurycea_longicauda	Eurycea longicauda	Caudata	Plethodontidae	0	0	0	0	0	0	0	0	0	0	0	0	0	AmphibiaWeb, Crump (1995), Nussbaum (1985, 2003), Reinhard et al. (2013)	According to Nussbaum (2003): maternal care in this species is uncertain (Petranka 1998). AmphibiaWeb, Lanoo Account, indicates: "There is only anecdotal evidence that females brood their clutches (Franz, 1964). Petranka (1998) speculated that the lone observation of brooding instead may well have been the lone observation of ovipositioning." Likewise, AmphibiaWeb, Raffaelli Account indicates tha…		0	Oliveira et al. (2017)		Eggs have been found attached to undersides of stones in running water	0	stream	0	Crump (1995), Nussbaum (1985, 2003), Davenport and Summers (2010), Reinhard et al. (2013), AmphibiaWeb/IUCN	larval environment is lotic-stream	200	2.8	85	Allen et al. (2017), Oliveira et al. (2017), Stark and Meiri (2017), Liedtke et al. (2018)
Eurycea_lucifuga	Eurycea lucifuga	Caudata	Plethodontidae	0	0	0	0	0	0	0	0	0	0	0	0	0	Ringia and Lips (2007)		No parental care mentioned in primary reference despite detailed weekly observation of newly oviposited eggs and larvae. Parental care seems unlikely although actual oviposition apparently not observed.	0	Oliveira et al. (2017)		pools of stream coming out of cave, attached to bottom or side of submerged rocks in a cave	0	stream pools	0	Ringia and Lips (2007), Nussbaum (1987), AmphibiaWeb/IUCN		181	2.5	73	Allen et al. (2017), Oliveira et al. (2017), Stark and Meiri (2017), Liedtke et al. (2018)
Eurycea_quadridigitata	Eurycea quadridigitata	Caudata	Plethodontidae	0	1	0	0	0	0	0	0	0	0	0	0	0	Nussbaum (2003)	Goin (1951) and others found unattended embryos and reported nests on land. Eggs apparently can be placed on land or in water and sometimes are guarded and sometimes abandoned. Larvae are lentic.		0	Oliveira et al. (2017)		Females attach their eggs singly to vegetation and other substrates such as twigs, rootlets, and debris in lotic or lentic waters. Eggs may also be laid in shallow depressions beneath cover objects along wetland margins.	0	ponds, streams	0	Nussbaum (2003), Davenport and Summers (2010), AmphibiaWeb/IUCN	larval environment is lentic-pond	90	1.8	35	Allen et al. (2017), Oliveira et al. (2017), Liedtke et al. (2018)
Exerodonta_sumichrasti	Exerodonta sumichrasti	Anura	Hylidae	0	0	0	0	0	0	0	0	0	0	0	0	0	Summers et al. (2006, 2007), Brown et al. (2010), Han and Fu (2013), Zamudio et al. (2016)			0	Oliveira et al. (2017), Summers et al. (2007)		stream breeding	0	stream	0	Summers et al. (2007), Brown et al. (2010), Zamudio et al. (2016), AmphibiaWeb/IUCN		33.1	1.6	265	Allen et al. (2017), Oliveira et al. (2017)
Fejervarya_cancrivora	Fejervarya cancrivora	Anura	Dicroglossidae	0	0	0	0	0	0	0	0	0	0	0	0	0	Summers et al. (2006, 2007), Brown et al. (2010), Han and Fu (2013), Gomez-Mestre et al. (2012)			0	Oliveira et al. (2017), Summers et al. (2007)		water	0	water, rain pools	0	Emerson (2000), Summers et al. (2007), Brown et al. (2010), Gomez-Mestre et al. (2012), AmphibiaWeb/IUCN		113	1.6	318	Allen et al. (2017), Oliveira et al. (2017), Stark and Meiri (2017)
Fejervarya_limnocharis	Fejervarya limnocharis	Anura	Dicroglossidae	0	0	0	0	0	0	0	0	0	0	0	0	0	Summers et al. (2006, 2007), Brown et al. (2010), Han and Fu (2013)			0	Oliveira et al. (2017), Summers et al. (2007)		water: floodplains, ditches, marshes, and others	0	water: floodpolains, ditches, marshes, and others	0	Emerson (2000), Summers et al. (2007), Brown et al. (2010), AmphibiaWeb/IUCN		65	1.1	1560	Allen et al. (2017), Oliveira et al. (2017), Stark and Meiri (2017)
Flectonotus_fitzgeraldi	Flectonotus fitzgeraldi	Anura	Hemiphractidae	0	0	1	0	0	0	0	0	0	0	0	0	0	Duellman and Maness (1980), Duellman and Gray (1983), Crump (1995), Moser (2010), Summers et al. (2006, 2007), Brown et al. (2010), Gomez-Mestre et al. (2012)	eggs develop in a maternal dorsal pouch that opens through a longitudinal midline slit. Eggs hatch as advanced tadpoles, which are transported by the female to water-filled bromeliads or bamboo where they continue their development. These tadpoles contain large amounts of yolk and do not feed on external sources of food (Duellman and Gray 1983).		0	Oliveira et al. (2017)	Summers et al. (2007) indicates direct-development or non-feeding tadpoles. Oliveira et al. (2017) indicates no direct-development. Primary references indicate aquatic tadpoles that are non-feeding	on adult	1	bromeliads	0	Duellman and Maness (1980), Duellman and Gray (1983), Crump (1995), Moser (2010), Summers et al. (2007), Brown et al. (2010), Gomez-Mestre et al. (2012), Haddad and Prado (2005), Lehtinen et al. (2004), Wiens et al. (2007), Thibaudeau and Altig (1999), AmphibiaWeb/IUCN	Reproductive mode 36 of Haddad and Prado (2005), eggs carried on dorsum or in dorsal pouch of female; endotrophic tadpoles in bromeliads or bamboo. In contrast to other references, Summers et al. (2007) indicates no phytotelm.	24	3.2	4	Allen et al. (2017), Oliveira et al. (2017)
Flectonotus_pygmaeus	Flectonotus pygmaeus	Anura	Hemiphractidae	0	0	1	0	0	0	0	0	0	0	0	0	0	Duellman and Maness (1980), del Pino (1980), Duellman and Gray (1983), Crump (1995), Moser (2010), Summers et al. (2006, 2007), Brown et al. (2010), Gomez-Mestre et al. (2012)	eggs develop in a maternal dorsal pouch that opens through a longitudinal midline slit. Eggs hatch as advanced tadpoles, which are transported by the female to water-filled bromeliads or bamboo where they continue their development. These tadpoles contain large amounts of yolk and do not feed on external sources of food (Duellman and Gray 1983).		0	Oliveira et al. (2017)	Summers et al. (2007) indicates direct-development or non-feeding tadpoles. Oliveira et al. (2017) indicates no direct-development. Primary references indicate aquatic tadpoles that are non-feeding	on adult	1	bromeliads, leaf axils	0	Duellman and Maness (1980), del Pino (1980), Duellman and Gray (1983), Crump (1995), Moser (2010), Summers et al. (2007), Brown et al. (2010), Gomez-Mestre et al. (2012), Haddad and Prado (2005), Lehtinen et al. (2004), Wiens et al. (2007), Thibaudeau and Altig (1999), AmphibiaWeb/IUCN	Reproductive mode 36 of Haddad and Prado (2005), eggs carried on dorsum or in dorsal pouch of female; endotrophic tadpoles in bromeliads or bamboo. In contrast to other references, Summers et al. (2007) indicates no phytotelm.	32.4	3.3	8	Allen et al. (2017), Oliveira et al. (2017)
Gastrophryne_carolinensis	Gastrophryne carolinensis	Anura	Microhylidae	0	0	0	0	0	0	0	0	0	0	0	0	0	Summers et al. (2006, 2007), Brown et al. (2010), Gomez-Mestre et al. (2012)			0	Oliveira et al. (2017), Summers et al. (2007)		on the water's surface in thick, grassy vegetation or in smaller packets of 10–90 eggs in highly ephemeral pools of water	0	lakes, ponds, pools	0	Summers et al. (2007), Brown et al. (2010), Gomez-Mestre et al. (2012), AmphibiaWeb/IUCN		38	1.2	966	Allen et al. (2017), Oliveira et al. (2017), Liedtke et al. (2018)
Gastrophryne_olivacea	Gastrophryne olivacea	Anura	Microhylidae	0	0	0	0	0	0	0	0	0	0	0	0	0	Summers et al. (2006, 2007), Brown et al. (2010), Han and Fu (2013), Gomez-Mestre et al. (2012)			0	Oliveira et al. (2017), Summers et al. (2007)		pools, ponds	0	pools, ponds	0	Summers et al. (2007), Brown et al. (2010), Gomez-Mestre et al. (2012), AmphibiaWeb/IUCN		41	1	999	Allen et al. (2017), Oliveira et al. (2017)
Gastrotheca_cornuta	Gastrotheca cornuta	Anura	Hemiphractidae	0	0	1	0	0	0	0	0	0	0	0	0	0	Duellman and Maness (1980), del Pino (1980), Crump (1995), Summers et al. (2006, 2007), Brown et al. (2010), Gomez-Mestre et al. (2012)	eggs brooded in a closed, dorsal pouch that opens only at the posterior of the body. Some species release froglets, others transport larvae to aquatic developmental sites.	Gastrotheca ceratophrys and cornuta indicated as separate species in Crump (1995). In Frost taxonomy ceratophrys is synonym of cornuta.	1	Oliveira et al. (2017), Summers et al. (2007)		pouch on the back of the female	1	na	0	Duellman and Maness (1980), del Pino (1980), Crump (1995), Summers et al. (2007), Brown et al. (2010), Gomez-Mestre et al. (2012), Wiens et al. (2007), AmphibiaWeb/IUCN		81.1	9.9	9	Allen et al. (2017), Oliveira et al. (2017)
Gastrotheca_fissipes	Gastrotheca fissipes	Anura	Hemiphractidae	0	0	1	0	0	0	0	0	0	0	0	0	0	Duellman (1984), Crump (1995), Summers et al. (2006, 2007), Brown et al. (2010), Gomez-Mestre et al. (2012)	eggs brooded in a closed, dorsal pouch that opens only at the posterior of the body. Some species release froglets, others transport larvae to aquatic developmental sites.		1	Oliveira et al. (2017), Summers et al. (2007)		pouch on the back of the female	1	na	0	Duellman (1984), Crump (1995), Summers et al. (2007), Brown et al. (2010), Gomez-Mestre et al. (2012), Wiens et al. (2007), AmphibiaWeb/IUCN		68	10	24	Allen et al. (2017), Oliveira et al. (2017)
Gastrotheca_galeata	Gastrotheca galeata	Anura	Hemiphractidae	0	0	1	0	0	0	0	0	0	0	0	0	0	Duellman and Maness (1980), del Pino (1980), Crump (1995), Summers et al. (2006, 2007), Brown et al. (2010), Gomez-Mestre et al. (2012)	eggs brooded in a closed, dorsal pouch that opens only at the posterior of the body. Some species release froglets, others transport larvae to aquatic developmental sites.		1	Summers et al. (2007)		pouch on the back of the female	1	na	0	Duellman and Maness (1980), del Pino (1980), Crump (1995), Summers et al. (2007), Brown et al. (2010), Gomez-Mestre et al. (2012), Wiens et al. (2007), AmphibiaWeb/IUCN		59.4	5	20	Allen et al. (2017), Oliveira et al. (2017)
Gastrotheca_marsupiata	Gastrotheca marsupiata	Anura	Hemiphractidae	0	0	1	0	0	0	0	0	0	0	0	0	0	Duellman and Maness (1980), del Pino (1980), Crump (1995), Summers et al. (2006, 2007), Brown et al. (2010), Gomez-Mestre et al. (2012)	eggs brooded in a closed, dorsal pouch that opens only at the posterior of the body. Some species release froglets, others transport larvae to aquatic developmental sites.		0	Oliveira et al. (2017)	Summers et al. (2007) indicates direct-development or non-feeding tadpoles. Oliveira et al. (2017) indicates no direct-development. Duellman and Maness (1980) indicate tadpoles, as do Wiens et al. (2007).	pouch on the back of the female	1	stagnant and slow flowing waters	0	Duellman and Maness (1980), del Pino (1980), Crump (1995), Summers et al. (2007), Brown et al. (2010), Gomez-Mestre et al. (2012), Wiens et al. (2007), AmphibiaWeb/IUCN	Gomez-Mestre et al. (2012) indicate feeding tadpoles.	49.6	2.1	138	Allen et al. (2017), Oliveira et al. (2017)
Gastrotheca_orophylax	Gastrotheca orophylax	Anura	Hemiphractidae	0	0	1	0	0	0	0	0	0	0	0	0	0	Duellman and Maness (1980), del Pino (1980), Crump (1995)	eggs brooded in a closed, dorsal pouch that opens only at the posterior of the body. Some species release froglets, others transport larvae to aquatic developmental sites.		1	Oliveira et al. (2017)		pouch on the back of the female	1	na	0	Duellman and Maness (1980), del Pino (1980), Crump (1995), Wiens et al. (2007), AmphibiaWeb/IUCN		74	6.2	22	Oliveira et al. (2017)
Geocrinia_victoriana	Geocrinia victoriana	Anura	Myobatrachidae	0	0	0	0	0	0	0	0	0	0	0	0	0	Summers et al. (2006, 2007), Brown et al. (2010), Han and Fu (2013), Gomez-Mestre et al. (2012)			0	Oliveira et al. (2017), Summers et al. (2007)		moist leaf litter or at the bases of grass tussocks in areas that will later flood	1	dams, flooded ditches, ponds	0	Summers et al. (2007), Brown et al. (2010), Gomez-Mestre et al. (2012), AmphibiaWeb/IUCN	Thibaudeau and Altig (1999) indicate genus Geocrinia exhbits endotrophy (non-feeding tadpoles). However, AmphibiaWeb/IUCN and Gomez-Mestre et al. (2012) both indicate free-living aquatic tadpole stage.	35	2.9	119	Allen et al. (2017), Oliveira et al. (2017)
Gephyromantis_webbi	Gephyromantis webbi	Anura	Mantellidae	1	0	0	0	0	0	0	0	0	0	0	0	0	Wells (2007), Gomez-Mestre et al. (2012)			0	Oliveira et al. (2017)		on rocks above stream	1	stream	0	Wells (2007), Gomez-Mestre et al. (2012), AmphibiaWeb/IUCN		31	4	7	Allen et al. (2017), Oliveira et al. (2017)
Gracixalus_gracilipes	Gracixalus gracilipes	Anura	Rhacophoridae	0	0	0	0	0	0	0	0	0	0	0	0	0	Han and Fu (2013)			0	Oliveira et al. (2017)		leaves or tree trunks above nonflowing water	1	nonflowing water	0	Rowley et al. (2015), Meegaskumbura et al. (2015), Pereira et al. (2017), AmphibiaWeb/IUCN	eggs deposited above or near water in a viscous gel matrix (referred to as jelly nest by Pereira et al. 2017) from which partially developed (late hatching) tadpoles hatch and fall into water, where they feed (exotrophic) and complete larval development as free-living forms	29.5	2.7	5	Allen et al. (2017), Oliveira et al. (2017)
Guibemantis_depressiceps	Guibemantis depressiceps	Anura	Mantellidae	0	0	0	0	0	0	0	0	0	0	0	0	0	Altig (2008)	"Once an entire clutch was deposited, females remained with the clutch for at least an hour. They remained adpressed against the eggs with all legs spread…" (Altig 2008)	Summers et al. (2006, 2007), Brown et al. (2010), and Gomez-Mestre et al. (2012) indicate no parental care. Altig (2008) indicates a very short period of female egg attendance. Since caring period is evidently very short, this is scored as no parental care.	0	Oliveira et al. (2017), Summers et al. (2007)		leaves overhanging pond	1	temporary forest pool	0	Altig (2008), Summers et al. (2007), Brown et al. (2010), Gomez-Mestre et al. (2012), AmphibiaWeb/IUCN		45	2.8	70	Allen et al. (2017), Oliveira et al. (2017)
Guibemantis_liber	Guibemantis liber	Anura	Mantellidae	0	0	0	0	0	0	0	0	0	0	0	0	0	Blommers-Schlosser (1975), Lehtinen (2003), Lehtinen and Nussbaum (2003), Gomez-Mestre et al. (2012)		does not attend eggs (Blommers-Schlosser 1975) - cited in Lehtinen (2003)	0	Oliveira et al. (2017)		vegetation above ponds	1	small shallow puddles	0	Blommers-Schlosser (1975), Lehtinen (2003), Lehtinen and Nussbaum (2003), Gomez-Mestre et al. (2012), AmphibiaWeb/IUCN		29	1.4	60	Allen et al. (2017), Oliveira et al. (2017), Liedtke et al. (2018)
Guibemantis_tornieri	Guibemantis tornieri	Anura	Mantellidae	0	0	0	0	0	0	0	0	0	0	0	0	0	Lehtinen and Nussbaum (2003), Brown et al. (2010), Gomez-Mestre et al. (2012)		breeds in ponds / no egg attendance	0	Oliveira et al. (2017)		vegetation above stagnant water	1	temporary or permanent pools	0	Lehtinen and Nussbaum (2003), Brown et al. (2010), Gomez-Mestre et al. (2012), AmphibiaWeb/IUCN		51	2.3	70	Allen et al. (2017), Oliveira et al. (2017)
Gyrinophilus_porphyriticus	Gyrinophilus porphyriticus	Caudata	Plethodontidae	0	1	0	0	0	0	0	0	0	0	0	0	0	Crump (1995), Nussbaum (1985, 1987, 2003), Reinhard et al. (2013)			0	Oliveira et al. (2017)		undersides of rocks or other cover objects in streams and seeps	0	stream	0	Crump (1995), Nussbaum (1985, 1987, 2003), Davenport and Summers (2010), Reinhard et al. (2013), AmphibiaWeb/IUCN	larval environment is lotic-stream	232	3.5	61	Allen et al. (2017), Oliveira et al. (2017), Stark and Meiri (2017), Liedtke et al. (2018)
Haddadus_binotatus	Haddadus binotatus	Anura	Craugastoridae	0	0	0	0	0	0	0	0	0	0	0	0	0	Han and Fu (2013), Gomez-Mestre et al. (2012)			1	Oliveira et al. (2017)		unknown / terrestrial	1	na	0	Gomez-Mestre et al. (2012), AmphibiaWeb/IUCN		63.8	3.5	32	Allen et al. (2017), Oliveira et al. (2017)
Hamptophryne_boliviana	Hamptophryne boliviana	Anura	Microhylidae	0	0	0	0	0	0	0	0	0	0	0	0	0	Summers et al. (2006, 2007), Brown et al. (2010), Gomez-Mestre et al. (2012)			0	Oliveira et al. (2017), Summers et al. (2007)		lentic waters	0	lentic water, ephemeral pools	0	Hodl (1990), Summers et al. (2007), Brown et al. (2010), Gomez-Mestre et al. (2012), AmphibiaWeb/IUCN		44	1.1	1638	Allen et al. (2017), Oliveira et al. (2017), Hodl (1990)
Heleioporus_australiacus	Heleioporus australiacus	Anura	Limnodynastidae	0	0	0	0	0	0	0	0	0	0	0	0	0	Han and Fu (2013)			0	Oliveira et al. (2017)		foam nest in flooded burrow of pool	0	ephemeral pools	0	Pereira et al. (2017), AmphibiaWeb/IUCN		97	2.6	838	Allen et al. (2017), Oliveira et al. (2017)
Heleophryne_purcelli	Heleophryne purcelli	Anura	Heleophrynidae	0	0	0	0	0	0	0	0	0	0	0	0	0	Summers et al. (2006, 2007), Brown et al. (2010), Gomez-Mestre et al. (2012)			0	Oliveira et al. (2017), Summers et al. (2007)		perennial streams	0	perennial streams	0	Summers et al. (2007), Brown et al. (2010), Gomez-Mestre et al. (2012), AmphibiaWeb/IUCN		56	3.6	129	Allen et al. (2017), Oliveira et al. (2017)
Heleophryne_regis	Heleophryne regis	Anura	Heleophrynidae	0	0	0	0	0	0	0	0	0	0	0	0	0	Summers et al. (2006, 2007), Brown et al. (2010), Gomez-Mestre et al. (2012)			0	Oliveira et al. (2017), Summers et al. (2007)		fast-flowing mountain streams	0	fast-flowing mountain streams	0	Summers et al. (2007), Brown et al. (2010), Gomez-Mestre et al. (2012), AmphibiaWeb/IUCN		49	3.6	156	Allen et al. (2017), Oliveira et al. (2017)
Hemidactylium_scutatum	Hemidactylium scutatum	Caudata	Plethodontidae	0	1	0	0	0	0	0	0	0	0	0	0	0	Crump (1995), Lehtinen and Nussbaum (2003), Nussbaum (1985, 2003), Wells (2007), Reinhard et al. (2013)	communal nesting with parental care by a single female. From Nussbaum (2003): Hemidactylium scutatum is famous for having bimodal behavior in regard to parental care. Females may abandon their eggs in hidden, terrestrial nest sites or remain with the eggs (Blanchard 1934). Often the nests are communal with only a single female remaining in the nest. Lentic larval habitat.		0	Oliveira et al. (2017)		in moss, although nests are also found in grass and sedges and even inside rotted logs, next to pools	1	still waters (ponds, bogs, swamps, or sluggish streams)	0	Crump (1995), Lehtinen and Nussbaum (2003), Nussbaum (1985, 1987, 2003), Wells (2007), Reinhard et al. (2013), AmphibiaWeb/IUCN	communal nesting	120	2.7	30	Allen et al. (2017), Oliveira et al. (2017), Stark and Meiri (2017), Liedtke et al. (2018)
Hemiphractus_proboscideus	Hemiphractus proboscideus	Anura	Hemiphractidae	0	0	1	0	0	0	0	0	0	0	0	0	0	del Pino (1980), Trueb (1974), Crump (1995), Summers et al. (2006, 2007), Brown et al. (2010), Gomez-Mestre et al. (2012)	eggs are carried exposed on the dorsum of the female, i.e., the eggs are not protected inside a pouch. Mucus glands of the dorsal integument secret a matrix of material that glues the eggs to the female's back. Young hatch from the eggs as froglets		1	Oliveira et al. (2017), Summers et al. (2007)		dorsum of terrestrial frogs	1	na	0	del Pino (1980), Trueb (1974), Crump (1995), Summers et al. (2007), Brown et al. (2010), Gomez-Mestre et al. (2012), Hodl (1990), Crump (2015), Thibaudeau and Altig (1999), AmphibiaWeb/IUCN	Hodl (1990) indicate reproductive mode 27 - direct development on dorsum of terrestrial frogs - with some uncertainty.	67	2.5	26	Allen et al. (2017), Oliveira et al. (2017)
Hemiphractus_scutatus	Hemiphractus scutatus	Anura	Hemiphractidae	0	0	1	0	0	0	0	0	0	0	0	0	0	del Pino (1980), Trueb (1974), Crump (1995), Summers et al. (2006, 2007), Brown et al. (2010), Gomez-Mestre et al. (2012)	eggs are carried exposed on the dorsum of the female, i.e., the eggs are not protected inside a pouch. Mucus glands of the dorsal integument secret a matrix of material that glues the eggs to the female's back. Young hatch from the eggs as froglets		1	Oliveira et al. (2017), Summers et al. (2007)		dorsum of terrestrial frogs	1	na	0	del Pino (1980), Trueb (1974), Crump (1995), Summers et al. (2007), Brown et al. (2010), Gomez-Mestre et al. (2012), Wiens et al. (2007), Thibaudeau and Altig (1999), AmphibiaWeb/IUCN		81	10	14	Allen et al. (2017), Oliveira et al. (2017)
Hemisus_marmoratus	Hemisus marmoratus	Anura	Hemisotidae	0	1	0	0	0	0	1	0	0	0	0	0	0	Kaminsky et al. (1999), van Dijk (1997), Crump (1995), Wells (2007), Lehtinen and Nussbaum (2003), Summers et al. (2006, 2007), Brown et al. (2010), Han and Fu (2013), Gomez-Mestre et al. (2012)	female remains near her subterranean eggs; after they hatch, she digs a tunnel into adjacent water, providing a path for the tadpoles to enter the water where they undergo further development. Tadpoles ride on female's back as she makes her way to deeper water.	female attends eggs until they hatch, then digs a tunnel towards and into the water, providing a path for the tadpoles to enter the water	0	Oliveira et al. (2017), Summers et al. (2007)		burrow, subterranean nest	1	water	0	Kaminsky et al. (1999), van Dijk (1997), Crump (1995), Wells (2007), Lehtinen and Nussbaum (2003), Summers et al. (2007), Brown et al. (2010), Gomez-Mestre et al. (2012), Portik and Blackburn (2016), AmphibiaWeb/IUCN		55	6.1	179	Allen et al. (2017), Oliveira et al. (2017), Liedtke et al. (2018)
Heterixalus_alboguttatus	Heterixalus alboguttatus	Anura	Hyperoliidae	0	0	0	0	0	0	0	0	0	0	0	0	0	Summers et al. (2006, 2007), Brown et al. (2010), Gomez-Mestre et al. (2012)			0	Oliveira et al. (2017), Summers et al. (2007)		arboreal	1	lentic	0	Portik and Blackburn (2016), Summers et al. (2007), Brown et al. (2010), Gomez-Mestre et al. (2012), AmphibiaWeb/IUCN	AmphibaWeb/IUCN indicate breeds in temporary and permanent watebodies, but Portik and Blackburn (2016) indicate arboreal eggs, and tadpoles in lentic waters.	33	1.5	500	Allen et al. (2017), Oliveira et al. (2017)
Heterixalus_betsileo	Heterixalus betsileo	Anura	Hyperoliidae	0	0	0	0	0	0	0	0	0	0	0	0	0	Summers et al. (2006, 2007), Brown et al. (2010), Gomez-Mestre et al. (2012)			0	Oliveira et al. (2017), Summers et al. (2007)		grass blades, or other plants, in clusters of 10 to 80, just above the water	1	stagnant waters	0	Summers et al. (2007), Brown et al. (2010), Gomez-Mestre et al. (2012), AmphibiaWeb/IUCN		29	1.6	132	Allen et al. (2017), Oliveira et al. (2017)
Hildebrandtia_ornata	Hildebrandtia ornata	Anura	Ptychadenidae	0	0	0	0	0	0	0	0	0	0	0	0	0	Gomez-Mestre et al. (2012)			0	Oliveira et al. (2017)		shallow water of temporary waters	0	temporary ponds	0	Gomez-Mestre et al. (2012), AmphibiaWeb/IUCN		70	2.4	1336	Allen et al. (2017), Oliveira et al. (2017)
Hoplobatrachus_occipitalis	Hoplobatrachus occipitalis	Anura	Dicroglossidae	0	0	0	0	0	0	0	0	0	0	0	0	0	Summers et al. (2006, 2007), Brown et al. (2010), Han and Fu (2013), Gomez-Mestre et al. (2012)			0	Oliveira et al. (2017), Summers et al. (2007)		pools, ponds	0	pools, ponds	0	Emerson (2000), Summers et al. (2007), Brown et al. (2010), Gomez-Mestre et al. (2012), AmphibiaWeb/IUCN		160	4.7	2111	Allen et al. (2017), Oliveira et al. (2017)
Hoplobatrachus_rugulosus	Hoplobatrachus rugulosus	Anura	Dicroglossidae	0	0	0	0	0	0	0	0	0	0	0	0	0	Han and Fu (2013)			0	Oliveira et al. (2017)		pools, ponds	0	pools, ponds	0			82.4	1.8	2000	Allen et al. (2017), Oliveira et al. (2017), Stark and Meiri (2017)
Hoplobatrachus_tigerinus	Hoplobatrachus tigerinus	Anura	Dicroglossidae	0	0	0	0	0	0	0	0	0	0	0	0	0	Tabassum et al. (2011), Gomez-Mestre et al. (2012)		No parental care mentioned in primary reference despite description of breeding	0	Oliveira et al. (2017)		water: rainwater pools	0	pools	0	Tabassum et al. (2011), Gomez-Mestre et al. (2012), AmphibiaWeb/IUCN		178	2.3	4635	Allen et al. (2017), Oliveira et al. (2017)
Hyalinobatrachium_colymbiphyllum	Hyalinobatrachium colymbiphyllum	Anura	Centrolenidae	1	0	0	0	0	0	0	0	0	0	0	0	0	Crump (1995), Wells (2007), Delia et al. (2017), Summers et al. (2006, 2007), Brown et al. (2010), Han and Fu (2013), Gomez-Mestre et al. (2012)	male provides prolonged egg-attendance and first night egg-attendance. males attend eggs only at night		0	Oliveira et al. (2017), Summers et al. (2007)		leaf over stream	1	stream	0	Crump (1995), Wells (2007), Delia et al. (2017), Summers et al. (2007), Brown et al. (2010), Gomez-Mestre et al. (2012), AmphibiaWeb/IUCN		29	1.6	50	Allen et al. (2017), Oliveira et al. (2017)
Hyalinobatrachium_fleischmanni	Hyalinobatrachium fleischmanni	Anura	Centrolenidae	1	0	0	0	0	0	0	0	0	0	0	0	0	Crump (1995), Wells (2007), Delia et al. (2017), Summers et al. (2006, 2007), Brown et al. (2010), Han and Fu (2013), Gomez-Mestre et al. (2012)	male provides prolonged egg-attendance and first night egg-attendance. males return periodiocally to sit on eggs for brief periods of time		0	Oliveira et al. (2017), Summers et al. (2007)		leaf over stream	1	stream	0	Crump (1995), Wells (2007), Delia et al. (2017), Summers et al. (2007), Brown et al. (2010), Gomez-Mestre et al. (2012), AmphibiaWeb/IUCN		32	2	29	Allen et al. (2017), Oliveira et al. (2017)
Hyalinobatrachium_talamancae	Hyalinobatrachium talamancae	Anura	Centrolenidae	1	0	0	0	0	0	0	0	0	0	0	0	0	Delia et al. (2017), Han and Fu (2013), Gomez-Mestre et al. (2012)	male provides prolonged egg-attendance and first night egg-attendance.		0	Oliveira et al. (2017)		underside of leaves	1	seepages as well as smaller to medium-sized high gradient streams	0	Delia et al. (2017), Gomez-Mestre et al. (2012), AmphibiaWeb/IUCN		27	2	28	Allen et al. (2017), Oliveira et al. (2017)
Hyalinobatrachium_valerioi	Hyalinobatrachium valerioi	Anura	Centrolenidae	1	0	0	0	0	0	0	0	0	0	0	0	0	Crump (1995), Wells (2007), Delia et al. (2017), Summers et al. (2006, 2007), Brown et al. (2010), Han and Fu (2013), Gomez-Mestre et al. (2012)	male provides prolonged egg-attendance and first night egg-attendance. males attend eggs during day and night, althoug they usually do not sit on the egg masses		0	Oliveira et al. (2017), Summers et al. (2007)		leaf over stream	1	stream	0	Crump (1995), Wells (2007), Delia et al. (2017), Summers et al. (2007), Brown et al. (2010), Gomez-Mestre et al. (2012), AmphibiaWeb/IUCN		26	2.1	34	Allen et al. (2017), Oliveira et al. (2017)
Hydromantes_ambrosii	Speleomantes ambrosii	Caudata	Plethodontidae	0	1	0	0	0	0	0	0	0	0	0	0	0	AmphibiaWeb, Trochet et al. (2014)		Trochet et al. (2014) indicates egg attendance but does not specify the sex. Don't have access to oringinal references cited in Trochet et al. (2014), books that appear to be in French or Italian. AmphbiaWeb indicates females seem to keep in contact with their eggs.	1	Oliveira et al. (2017)		hides its ivory white eggs among loose rocks and leaf litter	1	na	0	Trochet et al. (2014), AmphibiaWeb/IUCN		125	5	10	Allen et al. (2017), Oliveira et al. (2017)
Hydromantes_flavus	Speleomantes flavus	Caudata	Plethodontidae	0	1	0	0	0	0	0	0	0	1	0	0	0	Lunghi et al. (2014), Trochet et al. (2014)			1	Oliveira et al. (2017)		terrestrial	1	na	0	Lunghi et al. (2014), Trochet et al. (2014), AmphibiaWeb/IUCN		150	6.5	10	Oliveira et al. (2017)
Hydromantes_genei	Speleomantes genei	Caudata	Plethodontidae	0	1	0	0	0	0	0	0	0	0	0	0	0	Crump (1995), Nussbaum (1985), Reinhard et al. (2013), Trochet et al. (2014)			1	Oliveira et al. (2017)		terrestrial, on ground	1	na	0	Crump (1995), Nussbaum (1985), Reinhard et al. (2013), Trochet et al. (2014), AmphibiaWeb/IUCN		115	5.5	10	Allen et al. (2017), Oliveira et al. (2017), Stark and Meiri (2017)
Hydromantes_imperialis	Speleomantes imperialis	Caudata	Plethodontidae	0	1	0	0	0	0	0	0	0	0	0	0	0	Reinhard et al. (2013), Trochet et al. (2014)			1	Oliveira et al. (2017)		terrestrial	1	na	0	Reinhard et al. (2013), Trochet et al. (2014), AmphibiaWeb/IUCN		125	6.5	10	Allen et al. (2017), Oliveira et al. (2017)
Hydromantes_italicus	Speleomantes italicus	Caudata	Plethodontidae	0	1	0	0	0	0	0	0	0	1	0	0	0	Lunghi et al. (2014), Crump (1995), Nussbaum (1985), Trochet et al. (2014)			1	Oliveira et al. (2017)		terrestrial	1	na	0	Lunghi et al. (2014), Crump (1995), Nussbaum (1985), Trochet et al. (2014), AmphibiaWeb/IUCN		125	6.5	10	Allen et al. (2017), Oliveira et al. (2017), Stark and Meiri (2017), Liedtke et al. (2018)
Hydromantes_strinatii	Speleomantes strinatii	Caudata	Plethodontidae	0	1	0	0	0	0	0	0	0	1	0	0	0	Oneto et al. (2010), Reinhard et al. (2013), Trochet et al. (2014)	female egg guarding and guarding of young (juveniles) in the nesting site for six weeks (Oneto et al. 2010)		1	Oliveira et al. (2017)		depression in soil, hides its ivory white eggs among loose rocks and leaf litter	1	na	0	Oneto et al. (2010), Reinhard et al. (2013), Trochet et al. (2014), AmphibiaWeb/IUCN		63.6	6.5	11	Allen et al. (2017), Oliveira et al. (2017), Stark and Meiri (2017)
Hyla_andersonii	Dryophytes andersonii	Anura	Hylidae	0	0	0	0	0	0	0	0	0	0	0	0	0	Summers et al. (2006, 2007), Brown et al. (2010), Han and Fu (2013), Gomez-Mestre et al. (2012), Zamudio et al. (2016)			0	Oliveira et al. (2017), Summers et al. (2007)		ponds, swamps, bogs	0	ponds, swamps, bogs	0	Summers et al. (2007), Brown et al. (2010), Gomez-Mestre et al. (2012), Zamudio et al. (2016), AmphibiaWeb/IUCN		51	1.3	738	Allen et al. (2017), Oliveira et al. (2017)
Hyla_arborea	Hyla arborea	Anura	Hylidae	0	0	0	0	0	0	0	0	0	0	0	0	0	Summers et al. (2006, 2007), Brown et al. (2010), Han and Fu (2013), Trochet et al. (2014), Gomez-Mestre et al. (2012), Zamudio et al. (2016)			0	Oliveira et al. (2017), Summers et al. (2007)		stagnant waters	0	stagnant waters	0	Summers et al. (2007), Brown et al. (2010), Trochet et al. (2014), Gomez-Mestre et al. (2012), Zamudio et al. (2016), AmphibiaWeb/IUCN		50	1.4	1210	Allen et al. (2017), Oliveira et al. (2017), Liedtke et al. (2018)
Hyla_arenicolor	Dryophytes arenicolor	Anura	Hylidae	0	0	0	0	0	0	0	0	0	0	0	0	0	Summers et al. (2006, 2007), Brown et al. (2010), Han and Fu (2013), Gomez-Mestre et al. (2012), Zamudio et al. (2016)			0	Oliveira et al. (2017), Summers et al. (2007)		pools along canyon bottom streams	0	pools along canyon bottom streams	0	Summers et al. (2007), Brown et al. (2010), Gomez-Mestre et al. (2012), Zamudio et al. (2016), AmphibiaWeb/IUCN		57.1	2.1	232	Allen et al. (2017), Oliveira et al. (2017)
Hyla_avivoca	Dryophytes avivoca	Anura	Hylidae	0	0	0	0	0	0	0	0	0	0	0	0	0	Summers et al. (2006, 2007), Brown et al. (2010), Han and Fu (2013), Gomez-Mestre et al. (2012), Zamudio et al. (2016)			0	Oliveira et al. (2017), Summers et al. (2007)		swamps	0	swamps	0	Summers et al. (2007), Brown et al. (2010), Gomez-Mestre et al. (2012), Zamudio et al. (2016), AmphibiaWeb/IUCN		52	1.2	625	Allen et al. (2017), Oliveira et al. (2017)
Hyla_chinensis	Hyla chinensis	Anura	Hylidae	0	0	0	0	0	0	0	0	0	0	0	0	0	Han and Fu (2013), Gomez-Mestre et al. (2012)			0	Oliveira et al. (2017)		pools	0	pools	0	Gomez-Mestre et al. (2012), AmphibiaWeb/IUCN		34.2	1.3	309	Allen et al. (2017), Oliveira et al. (2017)
Hyla_chrysoscelis	Dryophytes chrysoscelis	Anura	Hylidae	0	0	0	0	0	0	0	0	0	0	0	0	0	Summers et al. (2006, 2007), Brown et al. (2010), Han and Fu (2013), Gomez-Mestre et al. (2012), Zamudio et al. (2016)			0	Oliveira et al. (2017), Summers et al. (2007)		ponds, pools	0	ponds, pools	0	Summers et al. (2007), Brown et al. (2010), Gomez-Mestre et al. (2012), Zamudio et al. (2016), AmphibiaWeb/IUCN		62	1.2	1407	Allen et al. (2017), Oliveira et al. (2017), Liedtke et al. (2018)
Hyla_cinerea	Dryophytes cinereus	Anura	Hylidae	0	0	0	0	0	0	0	0	0	0	0	0	0	Summers et al. (2006, 2007), Brown et al. (2010), Han and Fu (2013), Gomez-Mestre et al. (2012), Zamudio et al. (2016)			0	Oliveira et al. (2017), Summers et al. (2007)		Swamps, marshes, and the edges of ponds, lakes, and streams	0	Swamps, marshes, and the edges of ponds, lakes, and streams	0	Summers et al. (2007), Brown et al. (2010), Gomez-Mestre et al. (2012), Zamudio et al. (2016), AmphibiaWeb/IUCN		66	1.2	1296	Allen et al. (2017), Oliveira et al. (2017)
Hyla_femoralis	Dryophytes femoralis	Anura	Hylidae	0	0	0	0	0	0	0	0	0	0	0	0	0	Summers et al. (2006, 2007), Brown et al. (2010), Han and Fu (2013), Gomez-Mestre et al. (2012), Zamudio et al. (2016)			0	Oliveira et al. (2017), Summers et al. (2007)		flooded ditches and transient pools and ponds, occasionally in cypress swamps	0	flooded ditches and transient pools and ponds, occasionally in cypress swamps	0	Summers et al. (2007), Brown et al. (2010), Gomez-Mestre et al. (2012), Zamudio et al. (2016), AmphibiaWeb/IUCN		44	1	1400	Allen et al. (2017), Oliveira et al. (2017), Liedtke et al. (2018)
Hyla_gratiosa	Dryophytes gratiosus	Anura	Hylidae	0	0	0	0	0	0	0	0	0	0	0	0	0	Summers et al. (2006, 2007), Brown et al. (2010), Han and Fu (2013), Gomez-Mestre et al. (2012), Zamudio et al. (2016)			0	Oliveira et al. (2017), Summers et al. (2007)		ponds	0	ponds	0	Summers et al. (2007), Brown et al. (2010), Gomez-Mestre et al. (2012), Zamudio et al. (2016), AmphibiaWeb/IUCN		70	1.6	2500	Allen et al. (2017), Oliveira et al. (2017), Stark and Meiri (2017), Liedtke et al. (2018)
Hyla_intermedia	Hyla intermedia	Anura	Hylidae	0	0	0	0	0	0	0	0	0	0	0	0	0	Trochet et al. (2014)			0	Oliveira et al. (2017)		breeds in standing waters (lakes, small stagnant ponds, water tanks)	0	breeds in standing waters (lakes, small stagnant ponds, water tanks)	0	Trochet et al. (2014), AmphibiaWeb/IUCN		43.9	1.5	1400	Allen et al. (2017), Oliveira et al. (2017), Stark and Meiri (2017)
Hyla_japonica	Dryophytes japonicus	Anura	Hylidae	0	0	0	0	0	0	0	0	0	0	0	0	0	Han and Fu (2013), Gomez-Mestre et al. (2012), Zamudio et al. (2016)			0	Oliveira et al. (2017)		ponds	0	ponds	0	Gomez-Mestre et al. (2012), Zamudio et al. (2016), AmphibiaWeb/IUCN		41	1.6	920	Allen et al. (2017), Oliveira et al. (2017)
Hyla_meridionalis	Hyla meridionalis	Anura	Hylidae	0	0	0	0	0	0	0	0	0	0	0	0	0	Summers et al. (2006, 2007), Brown et al. (2010), Han and Fu (2013), Trochet et al. (2014), Gomez-Mestre et al. (2012), Zamudio et al. (2016)			0	Oliveira et al. (2017), Summers et al. (2007)		ponds, springs, irrigation ditches, temporary pools, flooded meadows, lagoons, cattle pools, wells and even swimming pools	0	ponds, springs, irrigation ditches, temporary pools, flooded meadows, lagoons, cattle pools, wells and even swimming pools	0	Summers et al. (2007), Brown et al. (2010), Trochet et al. (2014), Gomez-Mestre et al. (2012), Zamudio et al. (2016), AmphibiaWeb/IUCN		65	1.5	950	Allen et al. (2017), Oliveira et al. (2017), Stark and Meiri (2017), Liedtke et al. (2018)
Hyla_sarda	Hyla sarda	Anura	Hylidae	0	0	0	0	0	0	0	0	0	0	0	0	0	Trochet et al. (2014)			0	Oliveira et al. (2017)		springs	0	springs	0	Trochet et al. (2014), AmphibiaWeb/IUCN		50	1.5	1000	Allen et al. (2017), Oliveira et al. (2017)
Hyla_savignyi	Hyla savignyi	Anura	Hylidae	0	0	0	0	0	0	0	0	0	0	0	0	0	Han and Fu (2013)			0	Oliveira et al. (2017)		small stagnant waterbodies	0	small stagnant waterbodies	0	AmphibiaWeb/IUCN		49	1.3	600	Allen et al. (2017), Oliveira et al. (2017)
Hyla_squirella	Dryophytes squirellus	Anura	Hylidae	0	0	0	0	0	0	0	0	0	0	0	0	0	Summers et al. (2006, 2007), Brown et al. (2010), Han and Fu (2013), Gomez-Mestre et al. (2012), Zamudio et al. (2016)			0	Oliveira et al. (2017), Summers et al. (2007)		ditches, flat woods ponds, swamps, and small, semi permanent stock-watering ponds	0	ditches, flat woods ponds, swamps, and small, semi permanent stock-watering ponds	0	Summers et al. (2007), Brown et al. (2010), Gomez-Mestre et al. (2012), Zamudio et al. (2016), AmphibiaWeb/IUCN		45	0.9	975	Allen et al. (2017), Oliveira et al. (2017), Stark and Meiri (2017), Liedtke et al. (2018)
Hyla_versicolor	Dryophytes versicolor	Anura	Hylidae	0	0	0	0	0	0	0	0	0	0	0	0	0	Summers et al. (2006, 2007), Brown et al. (2010), Han and Fu (2013), Gomez-Mestre et al. (2012), Zamudio et al. (2016)			0	Oliveira et al. (2017), Summers et al. (2007)		shallow ponds and pools	0	shallow ponds and pools	0	Summers et al. (2007), Brown et al. (2010), Gomez-Mestre et al. (2012), Zamudio et al. (2016), AmphibiaWeb/IUCN		60	1.3	1800	Allen et al. (2017), Oliveira et al. (2017), Stark and Meiri (2017), Liedtke et al. (2018)
Hyla_wrightorum	Dryophytes wrightorum	Anura	Hylidae	0	0	0	0	0	0	0	0	0	0	0	0	0	Han and Fu (2013), Zamudio et al. (2016)			0	Oliveira et al. (2017)		breeds in shallow pools, ponds, and slow moving streams	0	shallow pools, ponds, and slow moving streams	0	Zamudio et al. (2016), AmphibiaWeb/IUCN		48	1.2	232	Allen et al. (2017), Oliveira et al. (2017)
Hylomantis_lemur	Agalychnis lemur	Anura	Phyllomedusidae	0	0	0	0	0	0	0	0	0	0	0	0	0	Han and Fu (2013), Gomez-Mestre et al. (2012)			0	AmphibiaWeb		on top of leaf surfaces above water	1	water	0	Gomez-Mestre et al. (2012), AmphibiaWeb/IUCN		53	3.3	31	Allen et al. (2017), Oliveira et al. (2017)
Hylophorbus_rufescens	Hylophorbus rufescens	Anura	Microhylidae	1	1	0	0	0	0	0	0	0	0	0	0	0	Bickford (2004), Wells (2007), Han and Fu (2013), Gomez-Mestre et al. (2012)		Bickford (2004) indictes 62 clutches attend by male and 2 by female.	1	Oliveira et al. (2017)		shallow cup in soil constructed by attending male, under leaf litter	1	na	0	Bickford (2004), Wells (2007), Gomez-Mestre et al. (2012), Thibaudeau and Altig (1999), AmphibiaWeb/IUCN		42	5.7	13	Allen et al. (2017), Oliveira et al. (2017)
Hyloxalus_bocagei	Hyloxalus bocagei	Anura	Dendrobatidae	1	0	0	0	0	1	0	0	0	0	0	0	0	AmphibiaWeb, Grant et al. (2017)	AmphibiaWeb indicates males care for eggs until they hatch and then transport tadpoles on their back		0	Oliveira et al. (2017)		leaf litter	1	streams	0	Grant et al. (2017), AmphibiaWeb/IUCN		29.5	1.9	39	Oliveira et al. (2017)
Hyloxalus_maculosus	Hyloxalus maculosus	Anura	Dendrobatidae	1	0	0	0	0	1	0	0	0	0	0	0	0	AmphibiaWeb, Grant et al. (2017)	AmphibiaWeb indicates males care for eggs and then transport tadpoles on their back		0	Grant et al. (2017)		leaf litter	1	pools or streams, slow flowing trench	0	Grant et al. (2017), AmphibiaWeb/IUCN		29	3.1	34	Oliveira et al. (2017)
Hyloxalus_sauli	Hyloxalus sauli	Anura	Dendrobatidae	1	0	0	0	0	1	0	0	0	0	0	0	0	Wells (2007), Summers et al. (2006, 2007), Brown et al. (2010), Gomez-Mestre et al. (2012)			0	Oliveira et al. (2017), Summers et al. (2007)		terrestrial, leaf litter	1	pools, streams	0	Hodl (1990), Wells (2007), Summers et al. (2007), Brown et al. (2010), Gomez-Mestre et al. (2012), Grant et al. (2017), AmphibiaWeb/IUCN	Brown et al. (2010) indicates phytotelm, other references don't	28.7	1.5	11	Allen et al. (2017), Oliveira et al. (2017)
Hyloxalus_subpunctatus	Hyloxalus subpunctatus	Anura	Dendrobatidae	1	0	0	0	0	1	0	0	0	0	0	0	0	Crump (1995), Wells (2007), Weygoldt (1987), Han and Fu (2013), Grant et al. (2017)			0	Oliveira et al. (2017)		on land	1	pools, lentic water bodies	0	Crump (1995), Wells (2007), Weygoldt (1987), Grant et al. (2017), AmphibiaWeb/IUCN		24.3	1.5	21	Allen et al. (2017), Oliveira et al. (2017)
Hyloxalus_toachi	Hyloxalus toachi	Anura	Dendrobatidae	1	0	0	0	0	1	0	0	0	0	0	0	0	AmphibiaWeb, Coloma (1995), Wells (2007), Grant et al. (2017)	AmphibiaWeb indicates males care for eggs and then transport tadpoles on their back		0	Oliveira et al. (2017)		leaf litter under rocks	1	streams	0	AmphibiaWeb, Coloma (1995), Wells (2007), Grant et al. (2017), AmphibiaWeb/IUCN		28.2	2.4	11	Oliveira et al. (2017), Quiguango-Ubillus and Coloma (2008)
Hymenochirus_boettgeri	Hymenochirus boettgeri	Anura	Pipidae	0	0	0	0	0	0	0	0	0	0	0	0	0	Summers et al. (2006, 2007), Brown et al. (2010), Han and Fu (2013), Gomez-Mestre et al. (2012)			0	Oliveira et al. (2017), Summers et al. (2007)		still water	0	still, shaded water	0	Summers et al. (2007), Brown et al. (2010), Gomez-Mestre et al. (2012), AmphibiaWeb/IUCN		35	0.9	662	Allen et al. (2017), Oliveira et al. (2017), Stark and Meiri (2017), Liedtke et al. (2018)
Hynobius_lichenatus	Hynobius lichenatus	Caudata	Hynobiidae	0	0	0	0	0	0	0	0	0	0	0	0	0	Nussbaum (2003)		no parental care. Breeds in both streams and ponds	0	Oliveira et al. (2017)		egg sacs in streams and quiet pools in streams	0	pond	0	Nussbaum (2003), Davenport and Summers (2010), AmphibiaWeb/IUCN	larval environment is lentic-pond according to Nussbaum (2003) and Davenport and Summers (2010) but streams according to AmphibiaWeb/IUCN.	140	3	50	Allen et al. (2017), Oliveira et al. (2017)
Hynobius_nebulosus	Hynobius nebulosus	Caudata	Hynobiidae	0	0	0	0	0	0	0	0	0	0	0	0	0	Kusano (1980), Crump (1995), Nussbaum (1985, 2003)	parental care (male egg attendance) only observed in captivity. As discussed in Nussbaum (2003) p. 567, this species probably does not have parental care because it was not mentioned by Kusano (1980, 1981) despite detailed field study.		0	Oliveira et al. (2017)		still waters of swamps, rice paddies, and ditches	0	still waters of swamps, rice paddies, and ditches	0	Kusano (1980), Crump (1995), Nussbaum (1985, 2003), AmphibiaWeb/IUCN		135	2	95	Allen et al. (2017), Oliveira et al. (2017), Stark and Meiri (2017), Liedtke et al. (2018)
Hyperolius_argus	Hyperolius argus	Anura	Hyperoliidae	0	0	0	0	0	0	0	0	0	0	0	0	0	Summers et al. (2006, 2007), Brown et al. (2010), Gomez-Mestre et al. (2012)			0	Oliveira et al. (2017), Summers et al. (2007)		The eggs are attached to vegetation below the surface of the water according to Wager (1985). This may be caused by a rising of the water level after the eggs have been laid.	0	shallow pans and marshes	0	Summers et al. (2007), Brown et al. (2010), Gomez-Mestre et al. (2012), AmphibiaWeb/IUCN		40	1	115	Allen et al. (2017), Oliveira et al. (2017)
Hyperolius_castaneus	Hyperolius castaneus	Anura	Hyperoliidae	0	0	0	0	0	0	0	0	0	0	0	0	0	Gomez-Mestre et al. (2012)			0	Oliveira et al. (2017)		terrestrial	1	aquatic	0	Gomez-Mestre et al. (2012), AmphibiaWeb/IUCN		36	1	125	Allen et al. (2017), Oliveira et al. (2017), Stark and Meiri (2017)
Hyperolius_cinnamomeoventris	Hyperolius cinnamomeoventris	Anura	Hyperoliidae	0	0	0	0	0	0	0	0	0	0	0	0	0	Vonesh (2000), Gomez-Mestre et al. (2012)		No parental care mentioned in primary reference despite description of reproductive natural history	0	Oliveira et al. (2017)		vegetation overhanging water	1	swamps, lakes, pools	0	Vonesh (2000), Gomez-Mestre et al. (2012), AmphibiaWeb/IUCN		33	1.5	130	Oliveira et al. (2017), Stark and Meiri (2017)
Hyperolius_concolor	Hyperolius concolor	Anura	Hyperoliidae	0	0	0	0	0	0	0	0	0	0	0	0	0	Gomez-Mestre et al. (2012)			0	Oliveira et al. (2017)		arboreal. According to IUCN: Folded leaves above water	1	lentic	0	Portik and Blackburn (2016), Gomez-Mestre et al. (2012), AmphibiaWeb/IUCN		42	2	250	Allen et al. (2017), Oliveira et al. (2017)
Hyperolius_frontalis	Hyperolius frontalis	Anura	Hyperoliidae	0	0	0	0	0	0	0	0	0	0	0	0	0	Gomez-Mestre et al. (2012)			0	Oliveira et al. (2017)		above water	1	aquatic	0	Gomez-Mestre et al. (2012), AmphibiaWeb/IUCN		35	5	24	Allen et al. (2017), Oliveira et al. (2017)
Hyperolius_kivuensis	Hyperolius kivuensis	Anura	Hyperoliidae	0	0	0	0	0	0	0	0	0	0	0	0	0	Vonesh (2000), Gomez-Mestre et al. (2012)		No parental care mentioned in primary reference despite description of reproductive natural history	0	Oliveira et al. (2017)		vegetation overhanging water	1	ponds and swamps	0	Vonesh (2000), Gomez-Mestre et al. (2012), AmphibiaWeb/IUCN		39	1.5	190	Allen et al. (2017), Oliveira et al. (2017), Stark and Meiri (2017)
Hyperolius_lateralis	Hyperolius lateralis	Anura	Hyperoliidae	0	0	0	0	0	0	0	0	0	0	0	0	0	Vonesh (2000), Han and Fu (2013), Gomez-Mestre et al. (2012)		No parental care mentioned in primary reference despite description of reproductive natural history	0	Oliveira et al. (2017)		vegetation overhanging water	1	streams, swamps	0	Vonesh (2000), Gomez-Mestre et al. (2012), AmphibiaWeb/IUCN		30	1.8	109	Allen et al. (2017), Oliveira et al. (2017), Stark and Meiri (2017)
Hyperolius_marmoratus	Hyperolius marmoratus	Anura	Hyperoliidae	0	0	0	0	0	0	0	0	0	0	0	0	0	Telford and Dyson (1990)		No parental care mentioned in primary reference despite detailed description of breeding and life cycle.	0	Oliveira et al. (2017)		center of pond	0	pond	0	Telford and Dyson (1990), AmphibiaWeb/IUCN		43	1.4	400	Allen et al. (2017), Oliveira et al. (2017), Stark and Meiri (2017), Liedtke et al. (2018)
Hyperolius_nasutus	Hyperolius nasutus	Anura	Hyperoliidae	0	0	0	0	0	0	0	0	0	0	0	0	0	Summers et al. (2006, 2007), Brown et al. (2010), Han and Fu (2013), Gomez-Mestre et al. (2012)			0	Oliveira et al. (2017), Summers et al. (2007)		submerged in water	0	water	0	Summers et al. (2007), Brown et al. (2010), Gomez-Mestre et al. (2012), AmphibiaWeb/IUCN		26	1	200	Allen et al. (2017), Oliveira et al. (2017)
Hyperolius_puncticulatus	Hyperolius puncticulatus	Anura	Hyperoliidae	0	0	0	0	0	0	0	0	0	0	0	0	0	Gomez-Mestre et al. (2012)			0	Oliveira et al. (2017)		aquatic, pools	0	pools	0	Gomez-Mestre et al. (2012), AmphibiaWeb/IUCN		43	2.5	61	Allen et al. (2017), Oliveira et al. (2017)	For clutch size, took average of values in Allen et al. (2017) and Oliveira et al. (2017)
Hyperolius_pusillus	Hyperolius pusillus	Anura	Hyperoliidae	0	0	0	0	0	0	0	0	0	0	0	0	0	Gomez-Mestre et al. (2012)			0	Oliveira et al. (2017)		arboreal, between leaves of floating vegetation	1	lentic	0	Gomez-Mestre et al. (2012), Portik and Blackburn (2016), AmphibiaWeb/IUCN		25	0.9	70	Allen et al. (2017), Oliveira et al. (2017), Liedtke et al. (2018)
Hyperolius_semidiscus	Hyperolius semidiscus	Anura	Hyperoliidae	0	0	0	0	0	0	0	0	0	0	0	0	0	Summers et al. (2006, 2007), Brown et al. (2010), Gomez-Mestre et al. (2012)			0	Oliveira et al. (2017), Summers et al. (2007)		water	0	semi-permanent water	0	Summers et al. (2007), Brown et al. (2010), Gomez-Mestre et al. (2012), AmphibiaWeb/IUCN		36	1	200	Allen et al. (2017), Oliveira et al. (2017), AmphibiaWeb
Hyperolius_tuberilinguis	Hyperolius tuberilinguis	Anura	Hyperoliidae	0	0	0	0	0	0	0	0	0	0	0	0	0	Summers et al. (2006, 2007), Brown et al. (2010), Han and Fu (2013), Gomez-Mestre et al. (2012)			0	Oliveira et al. (2017), Summers et al. (2007)		vegetation around water	1	pools	0	Summers et al. (2007), Brown et al. (2010), Gomez-Mestre et al. (2012), AmphibiaWeb/IUCN		40	1.5	334	Allen et al. (2017), Oliveira et al. (2017)
Hypogeophis_rostratus	Hypogeophis rostratus	Gymnophiona	Indotyphlidae	0	1	0	0	0	0	0	0	0	0	0	0	0	Hutchins et al. (2003), Crump (1995), Wells (2007), San Mauro et al. (2014), Kupfer et al. (2016)	Hutchins et al. (2003) indicates: "Hypogeophis rostratus is a direct developer: females lay internally fertilized eggs in burrows on land and coil around them to guard them." No post-hatching care is mentioned. Kupfer et al. (2016) score as lecithotrophy (i.e. no mention of dermatophagy) and San Mauro et al. (2014) score as absent for vernal teeth. Therefore scored as not having juvenile attendan…	oviparous. precocial juveniles. lecithotrophy. no vernal teeth	1	Kupfer et al. (2016)	IUCN indicates larval development	terrestrial	1	na	0	Hutchins et al. (2003), Crump (1995), Wells (2007), San Mauro et al. (2014), Kupfer et al. (2016), AmphibiaWeb/IUCN		326	8	13	Oliveira et al. (2017), Liedtke et al. (2018)
Hypopachus_variolosus	Hypopachus variolosus	Anura	Microhylidae	0	0	0	0	0	0	0	0	0	0	0	0	0	Summers et al. (2006, 2007), Brown et al. (2010), Gomez-Mestre et al. (2012)			0	Oliveira et al. (2017), Summers et al. (2007)		usually temporary pools, one report of tree hollow	0	temporary pools, occasionally phytotelm	0	Lehtinen et al. (2004), Summers et al. (2007), Moser (2010), Gomez-Mestre et al. (2012), AmphibiaWeb/IUCN	Summers et al. (2007) indicates no phytotelm. Brown et al. (2010), Lehtinen et al. (2004), and Moser (2010) indicate phytotelm. In temporary pools (no phytotelm seems to be more common habitat according to Lannoo (2005) cited in AmphibaWeb).	53	1.1	703	Allen et al. (2017), Oliveira et al. (2017)
Hypsiboas_albomarginatus	Boana albomarginata	Anura	Hylidae	0	0	0	0	0	0	0	0	0	0	0	0	0	Gomez-Mestre et al. (2012), Zamudio et al. (2016)			0	Oliveira et al. (2017)		lentic water	0	lentic water	0	Gomez-Mestre et al. (2012), Zamudio et al. (2016), AmphibiaWeb/IUCN		62	1.5	1248	Allen et al. (2017), Oliveira et al. (2017)
Hypsiboas_albopunctatus	Boana albopunctata	Anura	Hylidae	0	0	0	0	0	0	0	0	0	0	0	0	0	Zamudio et al. (2016)			0	Oliveira et al. (2017)		lentic waters	0	lentic water	0	Bitar et al. (2012), Gomez-Mestre et al. (2012), Zamudio et al. (2016), AmphibiaWeb/IUCN	Reproductive mode 1 of Haddad and Prado (2005)	75	1.8	766	Allen et al. (2017), Oliveira et al. (2017)
Hypsiboas_bischoffi	Boana bischoffi	Anura	Hylidae	0	0	0	0	0	0	0	0	0	0	0	0	0	Zamudio et al. (2016)			0	Oliveira et al. (2017)		egg clutch is laid between aquatic plants in permanent waterbodies	0	permanent waterbodies	0	Zamudio et al. (2016), AmphibiaWeb/IUCN		69	1.9	859	Allen et al. (2017), Oliveira et al. (2017)
Hypsiboas_calcaratus	Boana calcarata	Anura	Hylidae	0	0	0	0	0	0	0	0	0	0	0	0	0	Summers et al. (2006, 2007), Brown et al. (2010), Han and Fu (2013), Zamudio et al. (2016)			0	Oliveira et al. (2017), Summers et al. (2007)		lentic waters	0	lentic waters, swamps, small streams	0	Hodl (1990), Summers et al. (2007), Brown et al. (2010), Zamudio et al. (2016), AmphibiaWeb/IUCN		61	1.5	1143	Allen et al. (2017), Oliveira et al. (2017)
Hypsiboas_cinerascens	Boana cinerascens	Anura	Hylidae	0	0	0	0	0	0	0	0	0	0	0	0	0	Telles et al. (2013), Han and Fu (2013), Gomez-Mestre et al. (2012)			0	Oliveira et al. (2017)		in shallow water of stream	0	lotic water	0	Telles et al. (2013), Gomez-Mestre et al. (2012), Bitar et al. (2012), AmphibiaWeb/IUCN	Bitar et al. (2012) indicates eggs and tadpoles in lotic water; AmphibiaWeb indicates eggs and tadpoles also found in ponds	36.2	1.6	564	Allen et al. (2017), Oliveira et al. (2017)
Hypsiboas_crepitans	Boana crepitans	Anura	Hylidae	0	0	0	0	0	0	0	0	0	0	0	0	0	Han and Fu (2013), Zamudio et al. (2016)			0	Oliveira et al. (2017)		constructed nests and in small pools along the stream edge	0	aquatic, temporary pools	0	Crump (2015), Zamudio et al. (2016), AmphibiaWeb/IUCN	Unsure whether to score eggs as aquatic or terrestrial; they are deposited in a floating layer of water in a constructed basin or small pool adjacent to stream, therefore scored as aquatic.	75	1.5	1064	Allen et al. (2017), Oliveira et al. (2017)
Hypsiboas_faber	Boana faber	Anura	Hylidae	1	0	0	0	0	0	0	0	0	0	0	0	0	Martins et al. (1998), Wells (2007), Han and Fu (2013), Zamudio et al. (2016)			0	Oliveira et al. (2017)		natural or constructed basins, mud nest in temporary or permanent pools	0	ponds or streams	0	Martins et al. (1998), Haddad and Prado (2005), Wells (2007), Crump (2015), Zamudio et al. (2016), AmphibiaWeb/IUCN	Reproductive mode 4 of Haddad and Prado (2005), eggs and early larval stages in natural or constructed basins, subsequent to flooding, exotrophic tadpoles in ponds or streams	104	1.5	1986	Allen et al. (2017), Oliveira et al. (2017)
Hypsiboas_fasciatus	Boana fasciata	Anura	Hylidae	0	0	0	0	0	0	0	0	0	0	0	0	0	Han and Fu (2013), Gomez-Mestre et al. (2012), Zamudio et al. (2016)			0	Oliveira et al. (2017)		lentic waters	0	lentic waters	0	Hodl (1990), Gomez-Mestre et al. (2012), Zamudio et al. (2016), AmphibiaWeb/IUCN		51.2	1.5	964	Allen et al. (2017), Oliveira et al. (2017)
Hypsiboas_geographicus	Boana geographica	Anura	Hylidae	0	0	0	0	0	0	0	0	0	0	0	0	0	Summers et al. (2006, 2007), Brown et al. (2010), Han and Fu (2013), Gomez-Mestre et al. (2012), Zamudio et al. (2016)			0	Oliveira et al. (2017), Summers et al. (2007)		lotic water	0	lotic water	0	Bitar et al. (2012), Hodl (1990), Summers et al. (2007), Brown et al. (2010), Gomez-Mestre et al. (2012), Zamudio et al. (2016), AmphibiaWeb/IUCN	Bitar et al. (2012) indicates eggs and tadpoles in lotic water - reproductive mode 2 in Haddad and Prado (2005). ; AmphibiaWeb indicates eggs at edge of rivers and quiet pools. Zamudio et al. (2016) indicates eggs in terrestrial nest. This is contradicted by other references, which indicate eggs are deposited in water with no nest.	85	1.3	2598	Allen et al. (2017), Oliveira et al. (2017)
Hypsiboas_lanciformis	Boana lanciformis	Anura	Hylidae	0	0	0	0	0	0	0	0	0	0	0	0	0	Summers et al. (2006, 2007), Brown et al. (2010), Han and Fu (2013), Gomez-Mestre et al. (2012), Zamudio et al. (2016)			0	Oliveira et al. (2017), Summers et al. (2007)		lentic waters	0	lentic waters	0	Hodl (1990), Summers et al. (2007), Brown et al. (2010), Gomez-Mestre et al. (2012), Zamudio et al. (2016), AmphibiaWeb/IUCN		94	2	1828	Allen et al. (2017), Oliveira et al. (2017)
Hypsiboas_leptolineatus	Boana leptolineata	Anura	Hylidae	0	0	0	0	0	0	0	0	0	0	0	0	0	Zamudio et al. (2016)			0	Oliveira et al. (2017)		aquatic, reproduces in seasonal and permanent pools (IUCN)	0	aquatic	0	Zamudio et al. (2016), AmphibiaWeb/IUCN		39	1.8	158	Oliveira et al. (2017)
Hypsiboas_multifasciatus	Boana multifasciata	Anura	Hylidae	0	0	0	0	0	0	0	0	0	0	0	0	0	Summers et al. (2006, 2007), Brown et al. (2010), Zamudio et al. (2016)			0	Oliveira et al. (2017), Summers et al. (2007)		lentic waters	0	lentic waters	0	Hodl (1990), Summers et al. (2007), Brown et al. (2010), Zamudio et al. (2016), AmphibiaWeb/IUCN		83	1	1343	Allen et al. (2017), Oliveira et al. (2017)
Hypsiboas_polytaenius	Boana polytaenia	Anura	Hylidae	0	0	0	0	0	0	0	0	0	0	0	0	0	Han and Fu (2013), Zamudio et al. (2016)			0	Oliveira et al. (2017)		permanent and temprorary mountain pools and slow flowing streams	0	aquatic, any habitat where there is water available for breeding	0	Zamudio et al. (2016), AmphibiaWeb/IUCN		41.5	1	221	Allen et al. (2017), Oliveira et al. (2017)
Hypsiboas_prasinus	Boana prasina	Anura	Hylidae	0	0	0	0	0	0	0	0	0	0	0	0	0	Zamudio et al. (2016)			0	Oliveira et al. (2017)		aquatic, breeds in permanent pools and small streams, and the egg clutches are attached to vegetation in the water	0	aquatic, breeds in permanent pools and small streams	0	Zamudio et al. (2016), AmphibiaWeb/IUCN		55	1.5	916	Allen et al. (2017), Oliveira et al. (2017)
Hypsiboas_punctatus	Boana punctata	Anura	Hylidae	0	0	0	0	0	0	0	0	0	0	0	0	0	Brunetti et al. (2014), Zamudio et al. (2016)		No parental care mentioned in primary reference despite description of breeding behavior	0	Oliveira et al. (2017)		vegetation on water surface	0	lentic waters	0	Brunetti et al. (2014), Hodl (1990), Zamudio et al. (2016), AmphibiaWeb/IUCN		41.7	1.6	299	Allen et al. (2017), Oliveira et al. (2017)
Hypsiboas_raniceps	Boana raniceps	Anura	Hylidae	0	0	0	0	0	0	0	0	0	0	0	0	0	Summers et al. (2006, 2007), Brown et al. (2010), Han and Fu (2013), Zamudio et al. (2016)			0	Oliveira et al. (2017), Summers et al. (2007)		lentic waters, temporary water bodies	0	lentic waters, temporary water bodies	0	Hodl (1990), Summers et al. (2007), Brown et al. (2010), Zamudio et al. (2016), AmphibiaWeb/IUCN		82	1.2	2046	Allen et al. (2017), Oliveira et al. (2017)
Hypsiboas_rosenbergi	Boana rosenbergi	Anura	Hylidae	1	0	0	0	0	0	0	0	0	0	0	0	0	Kluge (1981), Crump (1995), Wells (2007), Summers et al. (2006, 2007), Brown et al. (2010), Han and Fu (2013), Gomez-Mestre et al. (2012), Zamudio et al. (2016)			0	Oliveira et al. (2017), Summers et al. (2007)		mud nest, clutches had a single floating layer of eggs	0	in nest, and then ponds after flooding	0	Kluge (1981), Crump (1995, 2015), Wells (2007), Summers et al. (2007), Brown et al. (2010), Gomez-Mestre et al. (2012), Zamudio et al. (2016), AmphibiaWeb/IUCN	According to Crump (2015): Hobel (1999) reported facultative nest construction in Hypsiboas rosenbergi in southeastern Costa Rica. Males use existing water-filled basins whenever available and construct basins only when no suitable alternatives are available.	95	2	2121	Allen et al. (2017), Oliveira et al. (2017), Stark and Meiri (2017)
Hypsiboas_rufitelus	Boana rufitela	Anura	Hylidae	0	0	0	0	0	0	0	0	0	0	0	0	0	Han and Fu (2013), Zamudio et al. (2016)			0	Oliveira et al. (2017)		eggs laid as surface film in shallow vegetation-choked ponds and muddy pools	0	aquatic	0	Zamudio et al. (2016), AmphibiaWeb/IUCN		55	1.8	265	Allen et al. (2017), Oliveira et al. (2017)
Hypsiboas_semilineatus	Boana semilineata	Anura	Hylidae	0	0	0	0	0	0	0	0	0	0	0	0	0	Zamudio et al. (2016)			0	Oliveira et al. (2017)		aquatic, breeds in temporary and permanent ponds, and on the margins of lakes and reservoirs	0	aquatic, breeds in temporary and permanent ponds	0	Zamudio et al. (2016), AmphibiaWeb/IUCN		52	1.1	891	Oliveira et al. (2017)
Hypsiboas_sibleszi	Boana sibleszi	Anura	Hylidae	0	0	0	0	0	0	0	0	0	0	0	0	0	Han and Fu (2013)			0	Oliveira et al. (2017)		pools and slow moving streams	0	pools and slow moving streams	0	AmphibiaWeb/IUCN		35.7	2.3	42	Allen et al. (2017), Oliveira et al. (2017)
Ichthyophis_bannanicus	Ichthyophis bannanicus	Gymnophiona	Ichthyophiidae	0	1	0	0	0	0	0	0	0	0	0	0	0	Bei et al. (2012), San Mauro et al. (2014), Kupfer et al. (2016)	Egg attendance, no post-hatching parental care is definitely indicated as clutches were tracked to hatching, adults (females) left just before hatching after which larvae migrated to streams (Bei et al. 2012)	oviparous. lecithotrophy. no vernal teeth	0	Oliveira et al. (2017), San Mauro et al. (2014), Kupfer et al. (2016)		depression close to water, dug by females	1	aquatic	0	Bei et al. (2012), San Mauro et al. (2014), Kupfer et al. (2016), AmphibiaWeb/IUCN		378.5	9.5	46	Oliveira et al. (2017)
Ichthyophis_glutinosus	Ichthyophis glutinosus	Gymnophiona	Ichthyophiidae	0	1	0	0	0	0	0	0	0	0	0	0	0	Hutchins et al. (2003), Crump (1995), Wells (2007), San Mauro et al. (2014), Kupfer et al. (2016), Exbrayat (2006)	Hutchins et al. (2003) indicates: "Females deposit 25–38, large white eggs in jelly strings. The eggs are placed in hidden nests (cavities in soil), and the female coils around them until they hatch. Larvae range in size from about 2.8 to 4.5 in (70 to 115 mm) in total length. The larvae metamorphose (in captivity) after about 280 days." This description implies no post-hatching care. Furthermore…	oviparous. lecithotrophy. no vernal teeth	0	Oliveira et al. (2017)		terrestrial	1	flowing water	0	Hutchins et al. (2003), Crump (1995), Wells (2007), San Mauro et al. (2014), Kupfer et al. (2016), Exbrayat (2006), AmphibiaWeb/IUCN		450	6	33	Allen et al. (2017), Oliveira et al. (2017)
Ichthyosaura_alpestris	Ichthyosaura alpestris	Caudata	Salamandridae	0	0	0	0	0	0	0	0	0	0	0	0	0	Nussbaum (1987, 2003), Trochet et al. (2014)		aquatic, non-attending species with embryo cannibalism observed in the field	0	AmphibiaWeb		stagnant waters including shallow ponds, temporary pools, lakes, and ditches, drinking troughs, ruts and sometimes slow-moving streams. Female individually wraps eggs in leaves to protect from predation.	0	stagnant waters	0	Miaud (1993, 1994), Nussbaum (1987, 2003), Trochet et al. (2014), AmphibiaWeb/IUCN		87.5	1.5	260	Allen et al. (2017), Oliveira et al. (2017), Stark and Meiri (2017), Liedtke et al. (2018)
Ischnocnema_guentheri	Ischnocnema guentheri	Anura	Brachycephalidae	0	0	0	0	0	0	0	0	0	0	0	0	0	Townsend (1996), Gomez-Mestre et al. (2012)			1	Oliveira et al. (2017)		small cavities or hollows on the forest floor	1	na	0	Townsend (1996), Gomez-Mestre et al. (2012), Thibaudeau and Altig (1999), AmphibiaWeb/IUCN		40	3	28	Allen et al. (2017), Oliveira et al. (2017)
Isthmohyla_pseudopuma	Isthmohyla pseudopuma	Anura	Hylidae	0	0	0	0	0	0	0	0	0	0	0	0	0	Summers et al. (2006, 2007), Brown et al. (2010), Han and Fu (2013), Gomez-Mestre et al. (2012), Zamudio et al. (2016)			0	Oliveira et al. (2017), Summers et al. (2007)		ephemeral water bodies. within a pond or puddle, attached to emergent and submerged vegetation	0	ephemeral water bodies	0	Crump (1990), Summers et al. (2007), Brown et al. (2010), Gomez-Mestre et al. (2012), Zamudio et al. (2016), AmphibiaWeb/IUCN		52	1.7	1818	Allen et al. (2017), Oliveira et al. (2017)
Isthmohyla_tica	Isthmohyla tica	Anura	Hylidae	0	0	0	0	0	0	0	0	0	0	0	0	0	Summers et al. (2006, 2007), Brown et al. (2010), Han and Fu (2013)			0	Oliveira et al. (2017), Summers et al. (2007)		under rocks in streams	0	streams	0	Summers et al. (2007), Brown et al. (2010), AmphibiaWeb/IUCN		43	2.3	192	Allen et al. (2017), Oliveira et al. (2017)
Itapotihyla_langsdorffii	Itapotihyla langsdorffii	Anura	Hylidae	0	0	0	0	0	0	0	0	0	0	0	0	0	Vrcibradic et al. (2009), Gomez-Mestre et al. (2012), Zamudio et al. (2016)		No parental care mentioned in primary reference despite description of reproductive natural history	0	Oliveira et al. (2017)		semi-permanent pond	0	pond	0	Vrcibradic et al. (2009), Gomez-Mestre et al. (2012), Zamudio et al. (2016), AmphibiaWeb/IUCN		112	1	1742	Allen et al. (2017), Oliveira et al. (2017)
Kalophrynus_pleurostigma	Kalophrynus pleurostigma	Anura	Microhylidae	0	0	0	0	0	0	0	0	0	0	0	0	0	Inger (1966), Han and Fu (2013), Gomez-Mestre et al. (2012)			0	Oliveira et al. (2017)		small pools, pitchers of plants	0	small pools, pitchers of plants	0	Inger (1966), Lehtinen et al. (2004), Moser (2010), Gomez-Mestre et al. (2012), Thibaudeau and Altig (1999), AmphibiaWeb/IUCN		34.5	1.5	2669	Allen et al. (2017), Oliveira et al. (2017)
Kaloula_pulchra	Kaloula pulchra	Anura	Microhylidae	0	0	0	0	0	0	0	0	0	0	0	0	0	Han and Fu (2013), Gomez-Mestre et al. (2012)			0	Oliveira et al. (2017)		seasonal rain pools or ponds	0	seasonal rain pools or ponds	0	Gomez-Mestre et al. (2012), AmphibiaWeb/IUCN		70	1.3	4126	Allen et al. (2017), Oliveira et al. (2017)
Kassina_maculata	Kassina cochranae	Anura	Hyperoliidae	0	0	0	0	0	0	0	0	0	0	0	0	0	Summers et al. (2006, 2007), Brown et al. (2010), Gomez-Mestre et al. (2012)			0	Oliveira et al. (2017), Summers et al. (2007)		aquatic	0	lentic	0	Summers et al. (2007), Brown et al. (2010), Gomez-Mestre et al. (2012), Portik and Blackburn (2016), AmphibiaWeb/IUCN		68	1.5	250	Allen et al. (2017), Oliveira et al. (2017)
Kassina_senegalensis	Kassina senegalensis	Anura	Hyperoliidae	0	0	0	0	0	0	0	0	0	0	0	0	0	Summers et al. (2006, 2007), Brown et al. (2010), Han and Fu (2013), Gomez-Mestre et al. (2012)			0	Oliveira et al. (2017), Summers et al. (2007)		aquatic, underwater adhered to vegetation	0	lentic	0	Summers et al. (2007), Brown et al. (2010), Gomez-Mestre et al. (2012), Portik and Blackburn (2016), AmphibiaWeb/IUCN		52	1.6	391	Allen et al. (2017), Oliveira et al. (2017), Stark and Meiri (2017), Liedtke et al. (2018)
Kurixalus_eiffingeri	Kurixalus eiffingeri	Anura	Rhacophoridae	1	0	0	0	0	0	0	0	1	0	0	0	0	Kam et al. (1996), Kam et al. (2000), Wells (2007), Lehtinen and Nussbaum (2003), Moser (2010), Summers et al. (2006, 2007), Brown et al. (2010), Han and Fu (2013), Gomez-Mestre et al. (2012)	Wells (2007) indicates that males attend eggs in bamboo stumps and females return to feed eggs to tadpoles. 29% of egg clutches were attened by a male during the daytime (Kam et al. 1996).	Wells (2007) indicates: eggs are laid just above water's surface in sites such as leaf axils bamboo stems, egg attendance by males, tadpoles are obligate-egg eaters (unfertilized). Summers et al. (2006, 2007) indicates female parental care, but other references indicate males attend eggs. Brown et al. (2010) score as no biparental care, but in this species there is apparantly both male and female…	0	Oliveira et al. (2017), Summers et al. (2007)		bamboo stumps	1	in water-filled leaf axils, bamboo cups	0	Kam et al. (1996), Kam et al. (2000), Wells (2007), Lehtinen and Nussbaum (2003), Lehtinen et al. (2004), Moser (2010), Summers et al. (2007), Brown et al. (2010), Gomez-Mestre et al. (2012), Meegaskumbura et al. (2015), Pereira et al. (2017), AmphibiaWeb/IUCN	Eggs in jelly nest. In contrast to other references, Summers et al. (2007) indicates no phytotelm.	44	2.2	63	Allen et al. (2017), Oliveira et al. (2017)
Laotriton_laoensis	Laotriton laoensis	Caudata	Salamandridae	0	0	0	0	0	0	0	0	0	0	0	0	0	Phimmachak et al. (2012)		No parental care mentioned in primary reference despite description of breeding behavior	0	Phimmachak et al. (2012)		Females deposited their eggs between two dead leaves or folded within one leaf (both green and brown leaves) that had fallen into the stream and accumulated in leaf packs on the bottom	0	streams	0	Phimmachak et al. (2012), AmphibiaWeb/IUCN		246	2.8	15	Allen et al. (2017), Oliveira et al. (2017)
Lechriodus_fletcheri	Lechriodus fletcheri	Anura	Limnodynastidae	0	0	0	0	0	0	0	0	0	0	0	0	0	Summers et al. (2006, 2007), Brown et al. (2010), Gomez-Mestre et al. (2012)		Han and Fu (2013), citing AmphibiaWeb, indicate parental care. Summers et al. (2006, 2007) and Brown et al. (2010) score as no parental care. AmphibiaWeb does not mention parental care unless foam nest construction is considered parental care. Unable to find any primary references indicating parental care. Scored as no care.	0	Oliveira et al. (2017), Summers et al. (2007)		foam nest in ephemeral waterbodies	0	ephemeral waterbodies	0	Summers et al. (2007), Brown et al. (2010), Gomez-Mestre et al. (2012), Pereira et al. (2017), AmphibiaWeb/IUCN		52	1.7	300	Allen et al. (2017), Oliveira et al. (2017)
Leiopelma_archeyi	Leiopelma archeyi	Anura	Leiopelmatidae	1	0	0	0	0	0	0	1	0	0	0	0	0	Bell and Wassersug (2003), Crump (1995), Wells (2007), Lehtinen and Nussbaum (2003), Summers et al. (2006, 2007), Brown et al. (2010), Han and Fu (2013), Gomez-Mestre et al. (2012)	after attending terrestrial eggs, males remain near their terrestrial, non-feeding tadpoles until they metamorphose (Bell 1985). Bell and Wassersug (2003): this species lays "1–19 eggs in moist depressions on land under rocks, logs, or vegetation and adult males undertake parental care of eggs and hatchlings (dorsal brooding)." Even though tadpoles climb onto back of male, this is not scored as t…		0	Bell and Wassersug (2003)	Summers et al. (2007) indicates direct-development or non-feeding tadpoles. Oliveira et al. (2017) indicates direct-development. However, Bell and Wassersug (2003) indicate the species has terrestrial non-feeding tadpoles.	under rocks or vegetation	1	on father's back	1	Bell and Wassersug (2003), Crump (1995), Wells (2007), Lehtinen and Nussbaum (2003), Summers et al. (2007), Brown et al. (2010), Gomez-Mestre et al. (2012), Thibaudeau and Altig (1999), AmphibiaWeb/IUCN	Gomez-Mestre et al. (2012) indicates feeding tadpoles, however tadpoles reportedly non-feeding in Bell (1985)	38	4.5	8	Allen et al. (2017), Oliveira et al. (2017), Liedtke et al. (2018)
Leiopelma_hamiltoni	Leiopelma hamiltoni	Anura	Leiopelmatidae	1	0	0	0	0	0	0	1	0	0	0	0	0	Bell and Wassersug (2003), Crump (1995), Wells (2007), Lehtinen and Nussbaum (2003)	after attending terrestrial eggs, males remain near their terrestrial, non-feeding tadpoles until they metamorphose (Bell 1985). Bell and Wassersug (2003): this species lays "1–19 eggs in moist depressions on land under rocks, logs, or vegetation and adult males undertake parental care of eggs and hatchlings (dorsal brooding)." Even though tadpoles climb onto back of male, this is not scored as t…		0	Bell and Wassersug (2003)	Oliveira et al. (2017) indicates direct-development. However, Bell and Wassersug (2003) indicate this species has non-feeding larvae that complete development on the male's dorsum. Since the species has larvae, I consider this to not be direct-development.	under rocks or vegetation	1	on father's back	1	Bell and Wassersug (2003), Crump (1995), Wells (2007), Lehtinen and Nussbaum (2003), Thibaudeau and Altig (1999), AmphibiaWeb/IUCN		47	9.5	13	Oliveira et al. (2017)
Leiopelma_hochstetteri	Leiopelma hochstetteri	Anura	Leiopelmatidae	1	0	0	1	0	0	0	0	0	0	0	0	0	Bell and Wassersug (2003), Crump (1995), Wells (2007), Lehtinen and Nussbaum (2003), Summers et al. (2006, 2007), Brown et al. (2010), Han and Fu (2013), Gomez-Mestre et al. (2012)	after attending terrestrial eggs, males remain near their terrestrial, non-feeding tadpoles until they metamorphose (Bell 1985)	Leiopelma hochstetteri males are found near their eggs, but not in contact with the eggs as in the other two species of Leiopelma. Although the males do not have a close association with their tadpoles, they may remain near the oviposition site until the tadpoles metamorphose (Bell 1985). Bell and Wassersug (2003): "The semiaquatic Leiopelma hochstetteri lays 10–22 eggs in wet seeps under rocks, …	0	Bell and Wassersug (2003)	Summers et al. (2007) indicates direct-development or non-feeding tadpoles. Oliveira et al. (2017) indicates direct-development. However, Bell and Wassersug (2003) indicate the species has aquatic non-feeding tadpoles.	small ponds (Wells 2007) / wet seeps under rocks, logs, and vegetation (Bell and Wassersug 2003)	1	creeks, shallow water	0	Bell and Wassersug (2003), Crump (1995), Wells (2007), Lehtinen and Nussbaum (2003), Summers et al. (2007), Brown et al. (2010), Gomez-Mestre et al. (2012), Thibaudeau and Altig (1999), AmphibiaWeb/IUCN	AmphibiaWeb: "It lays small clutches of eggs under stones or vegetation alongside creeks; on hatching, the larvae are active, but do not feed until after metamorphosis (Bell 1985)"	47	5.5	16	Allen et al. (2017), Oliveira et al. (2017), Liedtke et al. (2018)
Lepidobatrachus_laevis	Lepidobatrachus laevis	Anura	Ceratophryidae	0	0	0	0	0	0	0	0	0	0	0	0	0	Summers et al. (2006, 2007), Brown et al. (2010), Gomez-Mestre et al. (2012)			0	Oliveira et al. (2017), Summers et al. (2007)		in pond, deposited singly on substrate	0	pond	0	Summers et al. (2007), Brown et al. (2010), Gomez-Mestre et al. (2012), Crump (2015), AmphibiaWeb/IUCN		120.5	2.5	1383	Allen et al. (2017), Oliveira et al. (2017), Stark and Meiri (2017)
Leptobrachium_ailaonicum	Leptobrachium ailaonicum	Anura	Megophryidae	1	0	0	0	0	0	0	0	0	0	0	0	0	Ho et al. (1999), Han and Fu (2013)		Han and Fu (2013) indicate parental care, citing Ye (1993). Don't have access to this book but found a primary reference, Ho et al. (1999) that indicates: After the eggs are laid, the female leaves the nest, and the male remains with the clutch to guard the eggs.	0	Oliveira et al. (2017)		in stream in nest beneath rocks constructed by male	0	stream	0	Ho et al. (1999), AmphibiaWeb/IUCN		75.6	3.5	245	Allen et al. (2017), Oliveira et al. (2017)
Leptobrachium_boringii	Leptobrachium boringii	Anura	Megophryidae	1	0	0	0	0	0	0	0	0	0	0	0	0	Zheng et al. (2010), Han and Fu (2013), Gomez-Mestre et al. (2012)		Han and Fu (2013) indicate parental care, citing Ye (1993). Don't have access to this book but found a primary reference, Zheng et al. (2010) that indicates: Males constructed nests under large rocks in mountain streams and a single “resident” male typically occupied one nest and remained in the same nest for the entire study periods with rare exceptions. Males with egg masses in their nests stay…	0	Oliveira et al. (2017)		males constructed nests under large rocks in mountain streams	0	stream	0	Zheng et al. (2010), Gomez-Mestre et al. (2012), AmphibiaWeb/IUCN		86.1	3	298	Allen et al. (2017), Oliveira et al. (2017)
Leptodactylus_albilabris	Leptodactylus albilabris	Anura	Leptodactylidae	0	0	0	0	0	0	0	0	0	0	0	0	0	Han and Fu (2013), Zamudio et al. (2016)			0	Oliveira et al. (2017)		foam nest inside subterranean chamber	1	foam nest placed inside subterranean chamber, tadpoles float to bodies of water	0	Prado et al. (2002), Muedeking and Heyer (1976), Bitar et al. (2012), Hodl (1990), Pereira et al. (2015, 2017), De Sa et al. (2014), Zamudio et al. (2016), AmphibiaWeb/IUCN	Reproductive mode 30 of Haddad and Prado (2005).	49	2.8	138	Allen et al. (2017), Oliveira et al. (2017)
Leptodactylus_bolivianus	Leptodactylus bolivianus	Anura	Leptodactylidae	0	1	0	0	1	0	0	0	0	0	0	0	0	Wells and Bard (1988), Crump (1995), Lehtinen and Nussbaum (2003), de Sa et al. (2014)	female egg attendance. Females attend densely-packed masses of tadpoles, and lead them around the water (Wells and Bard 1988)		0	Oliveira et al. (2017)		in foam nests on top of water hidden by vegetation	0	muddy shallow pools	0	Wells and Bard (1988), Crump (1995), Lehtinen and Nussbaum (2003), de Sa et al. (2014), Pereira et al. (2017), AmphibiaWeb/IUCN		120	2	1507	Allen et al. (2017), Oliveira et al. (2017)
Leptodactylus_chaquensis	Leptodactylus chaquensis	Anura	Leptodactylidae	1	1	0	0	1	0	0	0	0	0	0	0	0	Prado et al. (2000), Wells (2007), Summers et al. (2006, 2007), Brown et al. (2010), Gomez-Mestre et al. (2012), de Sa et al. (2014), Zamudio et al. (2016)	male or female was observed in the hole in the middle of foam nest. females attend schools of tadpoles, but their behavior toward the tadpoles has not been observed in detail (Prado et al. 2000)		0	Oliveira et al. (2017), Summers et al. (2007)		aquatic foam nest / foam nest over puddles and flooded areas	0	lentic water	0	Prado et al. (2000), Haddad and Prado (2005), Wells (2007), Summers et al. (2007), Brown et al. (2010), Gomez-Mestre et al. (2012), de Sa et al. (2014), Zamudio et al. (2016), Pereira et al. (2017), AmphibiaWeb/IUCN	Reproductive mode 11 of Haddad and Prado (2005), floating foam nests in ponds with exotrophic tadpoles	82	1.5	10118	Allen et al. (2017), Oliveira et al. (2017)
Leptodactylus_discodactylus	Leptodactylus discodactylus	Anura	Leptodactylidae	0	0	0	0	0	0	0	0	0	0	0	0	0	Han and Fu (2013), Zamudio et al. (2016)			0	Oliveira et al. (2017)		foam nest at edge of water. Nest is out of, but close to, water	1	lentic water	0	Hodl (1990), Gomez-Mestre et al. (2012), Zamudio et al. (2016), Pereira et al. (2017), AmphibiaWeb/IUCN	Hodl (1990) indicates reproudctive mode 8 - foam nest on water surface. feeding tadpoles in lentic water. Zamudio et al. (2016) indicates terrestrial foam nest, and IUCN indicates foam nest is out of, but close to, water. Therefore scored as terrestrial eggs in foam nest.	35	1	234	Allen et al. (2017), Oliveira et al. (2017)
Leptodactylus_fallax	Leptodactylus fallax	Anura	Leptodactylidae	1	1	0	1	1	0	0	0	1	0	0	0	0	Gibson and Buley (2004), Crump (1995), Wells (2007), Lehtinen and Nussbaum (2003), Summers et al. (2006, 2007), Brown et al. (2010), Gomez-Mestre et al. (2012), Zamudio et al. (2016)	female stays with her underground terrestrial foam nest, and feeds tadpoles unfertilized eggs in the nest until metamorphosis (Gibson and Buley 2004). Male parent reportedly stays within 1 meter of nest entrance throughout larval development and attacked humans that got too close (Gibson and Buley 2004).	Summers et al. (2006, 2007) indicate female parental care, and Brown et al. (2010) score as no biparental care, but in this species there is apparantly both male and female care (see care description).	0	Oliveira et al. (2017), Summers et al. (2007)		terrestrial foam nest	1	in terrestrial nest	1	Gibson and Buley (2004), Crump (1995), Wells (2007), Lehtinen and Nussbaum (2003), Summers et al. (2007), Brown et al. (2010), Gomez-Mestre et al. (2012), De Sa et al. (2014), Zamudio et al. (2016), Pereira et al. (2017), AmphibiaWeb/IUCN		167	1.6	48	Allen et al. (2017), Oliveira et al. (2017), Stark and Meiri (2017)
Leptodactylus_fuscus	Leptodactylus fuscus	Anura	Leptodactylidae	0	1	0	0	0	0	0	0	0	0	0	0	0	Lamotte and Lescure (1977), Crump (1995), Wells (2007), Summers et al. (2006, 2007), Brown et al. (2010), Han and Fu (2013), Gomez-Mestre et al. (2012)		Zamudio et al. (2016) score as no parental care. Han and Fu (2013), citing Martins (1988), indicate male parental care. Summers et al. (2006, 2007) also indicate male parental care. Crump (1995) and Wells (2007) indicate female parental care (egg attendance), citing Lescure (1972, 1973) and Lamotte and Lescure (1977). These references are in French so it is difficult to determine exactly what is …	0	Oliveira et al. (2017), Summers et al. (2007)		foam nest in burrow built by male adjacent to wetlands	1	pond	0	Lamotte and Lescure (1977), Bitar et al. (2012), Hodl (1990), Haddad and Prado (2005), Crump (1995), Wells (2007), Summers et al. (2007), Brown et al. (2010), Gomez-Mestre et al. (2012), De Sa et al. (2014), Zamudio et al. (2016), Pereira et al. (2015, 2017), AmphibiaWeb/IUCN	Reproductive mode 30 of Haddad and Prado (2005), foam nest with eggs and early larval stages in subterranean constructed nests; subsequent to flooding, exotrophic tadpoles in ponds	46	2	168	Allen et al. (2017), Oliveira et al. (2017)
Leptodactylus_labyrinthicus	Leptodactylus labyrinthicus	Anura	Leptodactylidae	0	0	0	0	0	0	0	0	1	0	0	0	0	Prado et al. (2005), Silva et al. (2005)	deposition of large amounts of unfertilized eggs that are consumed by tadpoles. foam nests in excavated basins close to water, initial larval nourishment on trophic eggs, and late larval phase in the water	Han and Fu (2013), citing Silva et al. (2005), indicate male and female parental care. Silva et al. (2005) indicate basin construction by male and foam nest by male and female, with later trophic egg feeding. Here, nest construction is not considered parental care, so scored as female only. Gomez-Mestre et al. (2012) and Zamudio et al. (2016) score as no parental care.	0	Prado et al. (2005)		holes dug in the banks of different bodies of water	1	foam nest and later pond	0	Prado et al. (2005), Silva et al. (2005), Bitar et al. (2012), Gomez-Mestre et al. (2012), Zamudio et al. (2016), Pereira et al. (2015, 2017), AmphibiaWeb/IUCN	Prado et al. (2005): Among the five reproductive modes recognized for the genus Leptodactylus by Prado et al. (2002), the reproductive mode of L. labyrinthicus herein described, with foam nests in excavated basins close to water, initial larval nourishment on trophic eggs, and late larval phase in the water, may be considered as an intermediate step between the mode described for L. podicipinus, …	158.5	2.1	3948	Allen et al. (2017), Oliveira et al. (2017)
Leptodactylus_leptodactyloides	Leptodactylus leptodactyloides	Anura	Leptodactylidae	0	1	0	0	1	0	0	0	0	0	0	0	0	Prado et al. (2000), Prado et al. (2002), Rodrigues et al. (2011), Wells (2007), de Sa et al. (2014), Zamudio et al. (2016)	females attend tadpoles, however aggressive behavior toward potential predators has not been recorded	de Sa et al. (2014) indicate attendance of eggs and larvae, citing Downie, 1996 reported as “R. Cocroft and V. Morales, pers. comm.”	0	Oliveira et al. (2017)		aquatic foam nest	0	pond	0	Prado et al. (2000), Prado et al. (2002), Rodrigues et al. (2011), Wells (2007), de Sa et al. (2014), Zamudio et al. (2016), Pereira et al. (2015, 2017), AmphibiaWeb/IUCN	Pereira et al. (2015) indicates reproductive mode 11 of Haddad and Prado (2005), floating foam nests in ponds with exotrophic tadpoles	49	0.8	889	Allen et al. (2017), Oliveira et al. (2017)
Leptodactylus_melanonotus	Leptodactylus melanonotus	Anura	Leptodactylidae	1	1	0	0	1	0	0	0	0	0	0	0	0	Hoffmann (2006), Han and Fu (2013), de Sa et al. (2014)		Han and Fu (2013), citing Savage (2002), indicate parental care. Summers et al. (2006, 2007), Brown et al. (2010), and Gomez-Mestre et al. (2012) score as no parental care. Savage (2002), does not mention parental care, but was able to find a primary reference indicating parental care (Hoffmann, 2006). This reference indicated females and males attend eggs in foam nest, and females attend to tadp…	0	Oliveira et al. (2017), Summers et al. (2007)		foam nest in burrow on the edge of temporary water bodies	1	ponds	0	Hoffmann (2006), Summers et al. (2007), Brown et al. (2010), Gomez-Mestre et al. (2012), de Sa et al. (2014), Pereira et al. (2017), AmphibiaWeb/IUCN		58	1.3	1503	Allen et al. (2017), Oliveira et al. (2017)
Leptodactylus_mystaceus	Leptodactylus mystaceus	Anura	Leptodactylidae	0	0	0	0	0	0	0	0	0	0	0	0	0	Summers et al. (2006, 2007), Han and Fu (2013), Gomez-Mestre et al. (2012), Zamudio et al. (2016)			0	Oliveira et al. (2017), Summers et al. (2007)		foam nest in subterranen constructed nest near temporary ponds	1	pond	0	Bitar et al. (2012), Hodl (1990), Summers et al. (2007), Gomez-Mestre et al. (2012), De Sa et al. (2014), Zamudio et al. (2016), Pereira et al. (2015, 2017), AmphibiaWeb/IUCN	Reproductive mode 30 of Haddad and Prado (2005), foam nest with eggs and early larval stages in subterranean constructed nests; subsequent to flooding, exotrophic tadpoles in ponds	60	2.4	277	Allen et al. (2017), Oliveira et al. (2017)
Leptodactylus_mystacinus	Leptodactylus mystacinus	Anura	Leptodactylidae	0	0	0	0	0	0	0	0	0	0	0	0	0	de Oliveira Filho and Giaretta (2008), Brown et al. (2010), Zamudio et al. (2016)		Gomez-Mestre et al. (2012) score as parental care. Han and Fu (2013), citing Savage (2002), indicate male parental care. Brown et al. (2010) score as no parental care. Don't have access to Savage (2002), a book, but able to find several primary references, some indicating parental care and others none (reviewed in de Oliveira Filho and Giaretta, 2008). This reference indicated 'GIARETTA & OLIVEIR…	0	Oliveira et al. (2017)		excavated chamber amidst foam at margins of ponds	1	lentic	0	de Oliveira Filho and Giaretta (2008), Prado et al. (2002), Brown et al. (2010), De Sa et al. (2014), Gomez-Mestre et al. (2012), Zamudio et al. (2016), Pereira et al. (2015, 2017), AmphibiaWeb/IUCN	Reproductive mode 30 of Haddad and Prado (2005).	65	2.5	306	Allen et al. (2017), Oliveira et al. (2017), Stark and Meiri (2017)
Leptodactylus_ocellatus	Leptodactylus latrans	Anura	Leptodactylidae	1	1	0	0	1	0	0	0	0	0	0	0	0	Rodrigues et al. (2011), Crump (1995), Wells (2007), Lehtinen and Nussbaum (2003), Han and Fu (2013), de Sa et al. (2014), Zamudio et al. (2016)	eggs are contained within a large, floating foam nest with a cental hole. The female remains with her nest, often underneath it with her head peeking out from the hole, until the eggs hatch; she aggressively defends her eggs against intruders (Vaz-Ferreira and Gehrau 1974, 1975). Sometimes the male also remains close to the foam nest and defends the eggs. After hatching, the female (but not the m…	Leptodactylus ocellatus in original references. According to Frost, synonym of Leptodactylus latrans	0	Lehtinen and Nussbaum (2003)		foam nest on the water surface	0	lentic water	0	Rodrigues et al. (2011), Hodl (1990), Crump (1995), Wells (2007), Lehtinen and Nussbaum (2003), Haddad and Prado (2005), de Sa et al. (2014), Zamudio et al. (2016), AmphibiaWeb/IUCN	adult males reported to cannibalize tadpoles, with female defending tadpoles against these males and other predators. Hodl (1990) indicates reproudctive mode 8 - foam nest on water surface. feeding tadpoles in lentic water. Pereira et al. (2015) indicates reproductive mode 11 of Haddad and Prado (2005), floating foam nests in ponds with exotrophic tadpoles	120	0.6	2783	Oliveira et al. (2017), Stark and Meiri (2017)
Leptodactylus_podicipinus	Leptodactylus podicipinus	Anura	Leptodactylidae	0	1	0	0	1	0	0	0	0	0	0	0	0	Prado et al. (2000), Prado et al. (2002), Rodrigues et al. (2011), Wells (2007), Summers et al. (2006, 2007), Brown et al. (2010), de Sa et al. (2014), Zamudio et al. (2016)	females attend tadpoles, and exhibit aggressive behvior toward potential predators	Summers et al. (2006, 2007) indicate male parental care. Prado et al. (2002) clearly indicate it is females that perform egg and tadpole attendance.	0	Oliveira et al. (2017), Summers et al. (2007)		aquatic foam nest, foam nest at edge of permanent and temporary ponds and flooded areas	0	lentic water	0	Prado et al. (2000), Prado et al. (2002), Rodrigues et al. (2011), Hodl (1990), Haddad and Prado (2005), Wells (2007), Summers et al. (2007), Brown et al. (2010), de Sa et al. (2014), Zamudio et al. (2016), Pereira et al. (2015, 2017), AmphibiaWeb/IUCN	Hodl (1990) indicates reproudctive mode 8 - foam nest on water surface. feeding tadpoles in lentic water. with some uncertainty. Pereira et al. (2015) and Haddad and Prado (2005) indicates reproductive mode 13 of Haddad and Prado (2005), foam nests placed in water accumulated in constructed basins, exotrophic tadpoles	54	1.1	2102	Allen et al. (2017), Oliveira et al. (2017)
Leptodactylus_rhodomystax	Leptodactylus rhodomystax	Anura	Leptodactylidae	0	0	0	0	0	0	0	0	0	0	0	0	0	Summers et al. (2006, 2007), Brown et al. (2010), Gomez-Mestre et al. (2012), Zamudio et al. (2016)			0	Oliveira et al. (2017), Summers et al. (2007)		foam nest in depression adjacent to areas that will be flooded	1	lentic water	0	Hodl (1990), Summers et al. (2007), Brown et al. (2010), Gomez-Mestre et al. (2012), Zamudio et al. (2016), Pereira et al. (2015, 2017), AmphibiaWeb/IUCN	Hodl (1990) indicates reproudctive mode 8 - foam nest on water surface. feeding tadpoles in lentic water. with some uncertainty. Pereira et al. (2015) indicates reproductive mode 13 of Haddad and Prado (2005), foam nests placed in water accumulated in constructed basins, exotrophic tadpoles in ponds. Zamudio et al. (2016) scores this species as having terrestrial nest. AmphibiaWeb indicates foam …	90	3	250	Allen et al. (2017), Oliveira et al. (2017)
Leptodactylus_syphax	Leptodactylus syphax	Anura	Leptodactylidae	0	0	0	0	0	0	0	0	0	0	0	0	0	Silva and Giaretta (2009)		No parental care mentioned in primary reference despite description of breeding behavior. Silva and Giaretta (2009) definitevely state no trophic egg feeding, despite this being present in other closely related species.	0	Oliveira et al. (2017)		foam nest in excavated basin at edge of stream	1	stream, lentic habitats (quiet pools of the stream)	0	Silva and Giaretta (2009), de Sa et al. (2014), Pereira et al. (2017), AmphibiaWeb/IUCN		82	2.9	526	Allen et al. (2017), Oliveira et al. (2017)
Leptodactylus_wagneri	Leptodactylus wagneri	Anura	Leptodactylidae	0	0	0	0	0	0	0	0	0	0	0	0	0	Han and Fu (2013), Gomez-Mestre et al. (2012), Zamudio et al. (2016)			0	Oliveira et al. (2017)		aquatic foam nest, foam nest on surface of bodies of lentic water	0	lentic water	0	Hodl (1990), Gomez-Mestre et al. (2012), Zamudio et al. (2016), Pereira et al. (2017), AmphibiaWeb/IUCN	Hodl (1990) indicates reproudctive mode 8 - foam nest on water surface. feeding tadpoles in lentic water. with some uncertainty.	78	1.4	1977	Allen et al. (2017), Oliveira et al. (2017)
Limnodynastes_dumerilii	Limnodynastes dumerilii	Anura	Limnodynastidae	0	0	0	0	0	0	0	0	0	0	0	0	0	Hoser (1989), Summers et al. (2006, 2007), Brown et al. (2010)		Han and Fu (2013), citing Hoser (1989), indicate female parental care. Summers et al. (2006, 2007) and Brown et al. (2010) score as no parental care. Hoser (1989) does not mention any parental care except 'When eggs are laid the female beats the eggs into a floating frothy mass, whether they remain until hatching into tadpoles a few days later.' This is considered nest construction but not parent…	0	Oliveira et al. (2017), Summers et al. (2007)		foam nest floating in lentic water	0	dams, small lakes, marshes, and slow-flowing streams	0	Hoser (1989), Summers et al. (2007), Brown et al. (2010), Pereira et al. (2017), AmphibiaWeb/IUCN		70	1.7	3767	Allen et al. (2017), Oliveira et al. (2017), Liedtke et al. (2018)
Limnodynastes_lignarius	Limnodynastes lignarius	Anura	Limnodynastidae	0	0	0	0	0	0	0	0	0	0	0	0	0	Summers et al. (2006, 2007), Brown et al. (2010), Gomez-Mestre et al. (2012)			0	Oliveira et al. (2017), Summers et al. (2007)		foam nest in rock pools or beneath rocks at the edge of water-draining scree slopes	0	ponds	0	Summers et al. (2007), Brown et al. (2010), Gomez-Mestre et al. (2012), Pereira et al. (2017), AmphibiaWeb/IUCN		62	1.9	375	Allen et al. (2017), Oliveira et al. (2017)
Limnodynastes_peronii	Limnodynastes peronii	Anura	Limnodynastidae	0	0	0	0	0	0	0	0	0	0	0	0	0	Hoser (1989), Summers et al. (2006, 2007), Brown et al. (2010), Gomez-Mestre et al. (2012)		Han and Fu (2013), citing AmphibiaWeb, indicate parental care. Summers et al. (2006, 2007) and Brown et al. (2010) score as no parental care. AmphibiaWeb does not mention any parental care except that eggs are placed in a foam nest, this is considered nest construction but not parental care.	0	Oliveira et al. (2017), Summers et al. (2007)		foam nest tangled in vegetation (reeds and rushes) at the water's edge	0	lentic waters	0	Hoser (1989), Summers et al. (2007), Brown et al. (2010), Gomez-Mestre et al. (2012), Pereira et al. (2017), AmphibiaWeb/IUCN		72.8	1.5	852	Allen et al. (2017), Oliveira et al. (2017), Liedtke et al. (2018)
Limnodynastes_salmini	Limnodynastes salmini	Anura	Limnodynastidae	0	0	0	0	0	0	0	0	0	0	0	0	0	Han and Fu (2013), Gomez-Mestre et al. (2012)			0	Oliveira et al. (2017)		foam nest on edge of flood depression	0	flood depressions	0	Gomez-Mestre et al. (2012), Pereira et al. (2017), AmphibiaWeb/IUCN		75	1.4	1845	Allen et al. (2017), Oliveira et al. (2017)
Limnodynastes_tasmaniensis	Limnodynastes tasmaniensis	Anura	Limnodynastidae	0	0	0	0	0	0	0	0	0	0	0	0	0	Seymour and Roberts (1991), Summers et al. (2006, 2007), Brown et al. (2010), Gomez-Mestre et al. (2012)		Han and Fu (2013), citing Parker (1940), indicate female parental care. Summers et al. (2006, 2007) and Brown et al. (2010) score as no parental care. Don't have access to Parker (1940), and couldn't find any primary references that mention any parental care except that eggs are placed in a foam nest, this is considered nest construction but not parental care.	0	Oliveira et al. (2017), Summers et al. (2007)		foam nest floating in water and attached to emergent vegetation	0	ponds	0	Seymour and Roberts (1991), Summers et al. (2007), Brown et al. (2010), Gomez-Mestre et al. (2012), Pereira et al. (2017), AmphibiaWeb/IUCN	some populations produce floating foam nests and others submerged nonfoamy nests	50.5	1.2	534	Allen et al. (2017), Oliveira et al. (2017), Liedtke et al. (2018)
Limnonectes_blythii	Limnonectes blythii	Anura	Dicroglossidae	0	0	0	0	0	0	0	0	0	0	0	0	0	Inger (1966), Sridhar and Bickford (2015)		Gomez-Mestre et al. (2012), Han and Fu (2013) and Summers et al. (2006, 2007) indicate parental care while Brown et al. (2010) does not. Unable to find any primary references to corroborate parental care or determine the type of parental care. Inger (1966) provides some natural history details and says this species excavates shallow nests in wet gravel spits, but no parental care is mentioned. Sr…	0	Oliveira et al. (2017), Summers et al. (2007)		variety of substrates in shallow water of streams. IUCN: male build a nesting hollow in a sandy streambed area	0	stream	0	Inger (1966), Sridhar and Bickford (2015), Summers et al. (2007), Brown et al. (2010), Gomez-Mestre et al. (2012), AmphibiaWeb/IUCN	Emerson (2000) indicates males and females build nests	96.8	1.7	1826	Allen et al. (2017), Oliveira et al. (2017)
Limnonectes_finchi	Limnonectes finchi	Anura	Dicroglossidae	1	0	0	0	0	1	0	0	0	0	0	0	0	Inger et al. (1986), Inger and Voris (1988), Crump (1995), Wells (2007), Lehtinen and Nussbaum (2003), Summers et al. (2006, 2007), Brown et al. (2010), Han and Fu (2013), Gomez-Mestre et al. (2012)	males carry their tadpoles on their backs (Inger 1966; Inger et al. 1986; Inger and Voris 1988). Presumably, as with dendrobatids, the eggs are deposited on land and the male subsequently transports the tadpoles to a suitable aquatic site. From Wells (2007): Terrestrial egg clutches have been found in leaf litter, either attended by a male or unattended. Males have been seen carrying up to 52 tad…	Rana finchi and Rana palavanensis were referred to as subspecies of Rana microdisca by Inger (1966) and Inger et al. (1986)	0	Oliveira et al. (2017), Summers et al. (2007)		on forest floor under dead leaves	1	pools of small intermittent streams	0	Inger et al. (1986), Inger and Voris (1988), Crump (1995), Wells (2007), Lehtinen and Nussbaum (2003), Summers et al. (2007), Brown et al. (2010), Gomez-Mestre et al. (2012), AmphibiaWeb/IUCN		45.3	2	36	Allen et al. (2017), Oliveira et al. (2017)
Limnonectes_kuhlii	Limnonectes kuhlii	Anura	Dicroglossidae	0	0	0	0	0	0	0	0	0	0	0	0	0	Han and Fu (2013), Gomez-Mestre et al. (2012)			0	Oliveira et al. (2017)		water: small tributary streams and pools along them	0	quiet pools along streams	0	Emerson (2000), Gomez-Mestre et al. (2012), AmphibiaWeb/IUCN	L. kuhlii (Taiwan) (Tsuji & Kuang, 1998). Females of this species have among the shortest times between clutches known for frogs, in some cases as little as 3 days (Tsuji & Kuang, 2000). While they have large eggs and small clutches, [the average clutch size of these females (SVL 41-58mm) is 50 eggs (Tsuji & Kuang, 2000); egg diameter is 2.5 in a 48mm female (Emerson, unpublished)], they do not h…	81.5	2.2	67	Allen et al. (2017), Oliveira et al. (2017)
Limnonectes_palavanensis	Limnonectes palavanensis	Anura	Dicroglossidae	1	0	0	0	0	1	0	0	0	0	0	0	0	Inger et al. (1986), Inger and Voris (1988), Crump (1995), Wells (2007), Lehtinen and Nussbaum (2003), Summers et al. (2006, 2007), Brown et al. (2010), Han and Fu (2013)	males carry their tadpoles on their backs (Inger 1966; Inger et al. 1986; Inger and Voris 1988). Presumably, as with dendrobatids, the eggs are deposited on land and the male subsequently transports the tadpoles to a suitable aquatic site. From Wells (2007): Terrestrial egg clutches have been found in leaf litter, either attended by a male or unattended. Males have been seen carrying up to 52 tad…	Rana finchi and Rana palavanensis were referred to as subspecies of Rana microdisca by Inger (1966) and Inger et al. (1986)	0	Oliveira et al. (2017), Summers et al. (2007)		on forest floor under dead leaves	1	pools of small intermittent streams, small rain pools	0	Inger et al. (1986), Inger and Voris (1988), Crump (1995), Wells (2007), Lehtinen and Nussbaum (2003), Summers et al. (2007), Brown et al. (2010), Moser (2010), AmphibiaWeb/IUCN	Moser (2010) indicates tadpoles develop in phylotelmata, while Summers et al. (2007) and Brown et al. (2010) indicate no phytotelm.	40	2.3	43	Allen et al. (2017), Oliveira et al. (2017)
Lissotriton_helveticus	Lissotriton helveticus	Caudata	Salamandridae	0	0	0	0	0	0	0	0	0	0	0	0	0	Trochet et al. (2014), Nussbaum (1987)			0	Oliveira et al. (2017)		females wrap each egg individually in the submered leaves of aquatic macrophytes in stagnant water	0	stagnant water: very small and acidic ponds, ditches and ruts, or (rarely) slow-moving waters	0	Miaud (1993, 1994), Norris and Hosie (2005), Trochet et al. (2014), Nussbaum (1987), AmphibiaWeb/IUCN		95	1.5	460	Allen et al. (2017), Oliveira et al. (2017), Stark and Meiri (2017), Liedtke et al. (2018)
Lissotriton_italicus	Lissotriton italicus	Caudata	Salamandridae	0	0	0	0	0	0	0	0	0	0	0	0	0	Trochet et al. (2014)			0	Oliveira et al. (2017)		Each egg is individually wrapped in the leaves of water plants in temporary ponds, ditches, slow-moving streams and lakes	0	temporary ponds, ditches, slow-moving streams and lakes	0	Trochet et al. (2014), AmphibiaWeb/IUCN		80	1.5	400	Allen et al. (2017), Oliveira et al. (2017), Liedtke et al. (2018)
Lissotriton_vulgaris	Lissotriton vulgaris	Caudata	Salamandridae	0	0	0	0	0	0	0	0	0	0	0	0	0	Nussbaum (1987, 2003), Trochet et al. (2014)		aquatic, non-attending species with embryo cannibalism observed in the field	0	Oliveira et al. (2017)		small ponds, lakes, puddles and ditches with stagnant or semi-flowing water. the eggs are wrapped in leaves of aquatic plants by the female	0	small ponds, lakes, puddles and ditches with stagnant or semi-flowing water	0	Norris and Hosie (2005), Tóth et al. (2011), Nussbaum (1987, 2003), Trochet et al. (2014), AmphibiaWeb/IUCN		110	1.5	240	Allen et al. (2017), Oliveira et al. (2017), Liedtke et al. (2018)
Litoria_aurea	Ranoidea aurea	Anura	Pelodryadidae	0	0	0	0	0	0	0	0	0	0	0	0	0	Han and Fu (2013), Zamudio et al. (2016)			0	Oliveira et al. (2017)		temporary and sometiems permanent pools	0	aquatic, temporary and sometimes permanent pools	0	Zamudio et al. (2016), AmphibiaWeb/IUCN		93.9	1.6	6489	Allen et al. (2017), Oliveira et al. (2017)
Litoria_bicolor	Litoria bicolor	Anura	Pelodryadidae	0	0	0	0	0	0	0	0	0	0	0	0	0	Zamudio et al. (2016)			0	Oliveira et al. (2017)		eggs attached to submerged vegetation in temporary pools	0	aquatic, temporary pools	0	Zamudio et al. (2016), AmphibiaWeb/IUCN		30	0.9	200	Allen et al. (2017), Oliveira et al. (2017), Liedtke et al. (2018)
Litoria_brevipalmata	Nyctimystes brevipalmata	Anura	Pelodryadidae	0	0	0	0	0	0	0	0	0	0	0	0	0	Zamudio et al. (2016)			0	Oliveira et al. (2017)		Spawn is laid in loose clumps among water weed	0	aquatic, temporary pools	0	Zamudio et al. (2016), AmphibiaWeb/IUCN		40	1.7	552	Allen et al. (2017), Oliveira et al. (2017)
Litoria_caerulea	Ranoidea caerulea	Anura	Pelodryadidae	0	0	0	0	0	0	0	0	0	0	0	0	0	Summers et al. (2006, 2007), Brown et al. (2010), Han and Fu (2013), Gomez-Mestre et al. (2012), Zamudio et al. (2016)			0	Oliveira et al. (2017), Summers et al. (2007)		surface of still water	0	aquatic, temprarily flooded ponds and ditches	0	Summers et al. (2007), Brown et al. (2010), Gomez-Mestre et al. (2012), Zamudio et al. (2016), AmphibiaWeb/IUCN		100	1.3	1512	Allen et al. (2017), Oliveira et al. (2017)
Litoria_chloris	Ranoidea chloris	Anura	Pelodryadidae	0	0	0	0	0	0	0	0	0	0	0	0	0	Zamudio et al. (2016)			0	Oliveira et al. (2017)		permanent and semi-permanent shallow pools in or besides streams and eggs are laid singly or in small clumps entangled in vegetation	0	aquatic, permanent and semi-permanent shallow pools in or besides streams	0	Zamudio et al. (2016), AmphibiaWeb/IUCN		70	1.7	1298	Allen et al. (2017), Oliveira et al. (2017)
Litoria_citropa	Ranoidea citropa	Anura	Pelodryadidae	0	0	0	0	0	0	0	0	0	0	0	0	0	Zamudio et al. (2016)			0	Oliveira et al. (2017)		About 650-900 eggs are laid and sink to the bottom where they adhere to rocks in pools and backwaters of streams	0	aquatic, streams, pools of streams	0	Zamudio et al. (2016), AmphibiaWeb/IUCN		65	1.7	861	Allen et al. (2017), Oliveira et al. (2017)
Litoria_eucnemis	Ranoidea eucnemis	Anura	Pelodryadidae	0	0	0	0	0	0	0	0	0	0	0	0	0	Zamudio et al. (2016)			0	Oliveira et al. (2017)		About 800-900 eggs are laid in a sticky clump, stream	0	aquatic, flowing water	0	Zamudio et al. (2016), AmphibiaWeb/IUCN		85	2.3	922	Allen et al. (2017), Oliveira et al. (2017)
Litoria_ewingii	Litoria ewingii	Anura	Pelodryadidae	0	0	0	0	0	0	0	0	0	0	0	0	0	Lauck et al. (2005), Zamudio et al. (2016)		No parental care mentioned in primary reference despite detailed description of breeding sites, eggs, and tadpoles.	0	Oliveira et al. (2017)		ponds	0	pond	0	Lauck et al. (2005), Zamudio et al. (2016), AmphibiaWeb/IUCN		50	0.9	579	Allen et al. (2017), Oliveira et al. (2017), Stark and Meiri (2017)
Litoria_fallax	Litoria fallax	Anura	Pelodryadidae	0	0	0	0	0	0	0	0	0	0	0	0	0	Zamudio et al. (2016)			0	Oliveira et al. (2017)		eggs are laid attached to submerged vegetation in lentic waters	0	aquatic, lentic water	0	Zamudio et al. (2016), AmphibiaWeb/IUCN		25	1	307	Allen et al. (2017), Oliveira et al. (2017), Stark and Meiri (2017)
Litoria_freycineti	Litoria freycineti	Anura	Pelodryadidae	0	0	0	0	0	0	0	0	0	0	0	0	0	Summers et al. (2006, 2007), Brown et al. (2010), Han and Fu (2013), Zamudio et al. (2016)			0	Oliveira et al. (2017), Summers et al. (2007)		demersal eggs in shallow water, swamp	0	aquatic, swamp	0	Summers et al. (2007), Brown et al. (2010), Zamudio et al. (2016), AmphibiaWeb/IUCN		49	1.5	478	Allen et al. (2017), Oliveira et al. (2017)
Litoria_genimaculata	Ranoidea genimaculata	Anura	Pelodryadidae	0	0	0	0	0	0	0	0	0	0	0	0	0	Summers et al. (2006, 2007), Brown et al. (2010), Gomez-Mestre et al. (2012), Zamudio et al. (2016)			0	Oliveira et al. (2017), Summers et al. (2007)		slow-moving or still streams and temporary pools	0	aquatic, slow-moving or still streams and temporary pools	0	Summers et al. (2007), Brown et al. (2010), Gomez-Mestre et al. (2012), Zamudio et al. (2016), AmphibiaWeb/IUCN		85	2.4	846	Allen et al. (2017), Oliveira et al. (2017)
Litoria_havina	Litoria havina	Anura	Pelodryadidae	0	0	0	0	0	0	0	0	0	0	0	0	0	Gunther (2006), Zamudio et al. (2016)		frogs were not observed attending eggs (Gunther 2006)	0	Oliveira et al. (2017)		leaves overhanging small stagnant temporary or permanent pools in streams, ditches	1	aquatic, stagnant temporary or permanent pools in streams, ditches	0	Gunther (2006), Gomez-Mestre et al. (2012), Zamudio et al. (2016), AmphibiaWeb/IUCN		38	2.5	20	Allen et al. (2017), Oliveira et al. (2017)
Litoria_inermis	Litoria inermis	Anura	Pelodryadidae	0	0	0	0	0	0	0	0	0	0	0	0	0	Summers et al. (2006, 2007), Brown et al. (2010), Gomez-Mestre et al. (2012), Zamudio et al. (2016)			0	Oliveira et al. (2017), Summers et al. (2007)		free-floating clumps in pools with little or no emergent vegetation	0	aquatic, pools	0	Summers et al. (2007), Brown et al. (2010), Gomez-Mestre et al. (2012), Zamudio et al. (2016), AmphibiaWeb/IUCN		35	1.3	213	Allen et al. (2017), Oliveira et al. (2017)
Litoria_infrafrenata	Nyctimystes infrafrenatus	Anura	Pelodryadidae	0	0	0	0	0	0	0	0	0	0	0	0	0	Han and Fu (2013), Zamudio et al. (2016)			0	Oliveira et al. (2017)		forest pools, deep and slow streams, and in ditches and pools in disturbed (including urban) areas	0	aquatic, forest pools, deep and slow streams, and in ditches and pools in disturbed (including urban) areas	0	Zamudio et al. (2016), AmphibiaWeb/IUCN		110	2.1	1283	Allen et al. (2017), Oliveira et al. (2017)
Litoria_jervisiensis	Litoria jervisiensis	Anura	Pelodryadidae	0	0	0	0	0	0	0	0	0	0	0	0	0	Zamudio et al. (2016)			0	Oliveira et al. (2017)		in small jelly clumps attached to vegetation in lentic waters	0	aquatic, still water in dams, ditches, isolated pools and flooded hollows	0	Zamudio et al. (2016), AmphibiaWeb/IUCN		60	2	7	Allen et al. (2017), Oliveira et al. (2017)
Litoria_latopalmata	Litoria latopalmata	Anura	Pelodryadidae	0	0	0	0	0	0	0	0	0	0	0	0	0	Zamudio et al. (2016)			0	Oliveira et al. (2017)		eggs are laid in loose clumps amongst vegetation in shallow water	0	aquatic, ponds	0	Zamudio et al. (2016), AmphibiaWeb/IUCN		40	1.3	200	Allen et al. (2017), Oliveira et al. (2017)
Litoria_lesueurii	Ranoidea lesueurii	Anura	Pelodryadidae	0	0	0	0	0	0	0	0	0	0	0	0	0	Summers et al. (2006, 2007), Brown et al. (2010), Zamudio et al. (2016)			0	Oliveira et al. (2017), Summers et al. (2007)		streamside pools and backwaters	0	aquatic, streamside pools and backwaters	0	Summers et al. (2007), Brown et al. (2010), Zamudio et al. (2016), AmphibiaWeb/IUCN		70	1.5	1976	Allen et al. (2017), Oliveira et al. (2017)
Litoria_longirostris	Litoria longirostris	Anura	Pelodryadidae	1	0	0	0	0	0	0	0	0	0	0	0	0	Anderson et al. (2010), Gomez-Mestre et al. (2012), Zamudio et al. (2016)		Gomez-Mestre et al. (2012) indicate parental care. Zamudio et al. (2016) indicates egg care. Anderson et al. (2010) describe oviposition in detail and near end of paper indicate "the significance of males attending fully-formed egg masses has yet to be determined."	0	Oliveira et al. (2017)		vegetation overhanging water	1	aquatic, gently flowing or static water	0	Anderson et al. (2010), Gomez-Mestre et al. (2012), Zamudio et al. (2016), AmphibiaWeb/IUCN		25	2.2	44	Allen et al. (2017), Oliveira et al. (2017)
Litoria_nannotis	Ranoidea nannotis	Anura	Pelodryadidae	0	0	0	0	0	0	0	0	0	0	0	0	0	Zamudio et al. (2016)			0	Oliveira et al. (2017)		IUCN: Unpigmented eggs numbering 136-216 (1.98-3.4mm in diameter) are laid in gelatinous egg masses under rocks in water (Liem 1974b; Hero and Fickling 1996) of stream habitat.	0	aquatic, fast-flowing waters	0	Zamudio et al. (2016), AmphibiaWeb/IUCN		65	2.8	181	Allen et al. (2017), Oliveira et al. (2017)
Litoria_nasuta	Litoria nasuta	Anura	Pelodryadidae	0	0	0	0	0	0	0	0	0	0	0	0	0	Summers et al. (2006, 2007), Brown et al. (2010), Gomez-Mestre et al. (2012), Zamudio et al. (2016)			0	Oliveira et al. (2017), Summers et al. (2007)		static water	0	aquatic, static water	0	Summers et al. (2007), Brown et al. (2010), Gomez-Mestre et al. (2012), Zamudio et al. (2016), AmphibiaWeb/IUCN		50	1.1	75	Allen et al. (2017), Oliveira et al. (2017)
Litoria_nyakalensis	Ranoidea nyakalensis	Anura	Pelodryadidae	0	0	0	0	0	0	0	0	0	0	0	0	0	Zamudio et al. (2016)			0	Oliveira et al. (2017)		86-90 large unpigmented eggs (1.9-2.5mm diameter) are laid under rocks in riffles (Richards 1993; Hero & Fickling 1996).	0	aquatic, fast-flowing waters	0	Zamudio et al. (2016), AmphibiaWeb/IUCN		30	2.2	88	Allen et al. (2017), Oliveira et al. (2017)
Litoria_olongburensis	Litoria olongburensis	Anura	Pelodryadidae	0	0	0	0	0	0	0	0	0	0	0	0	0	Zamudio et al. (2016)			0	Oliveira et al. (2017)		Eggs are attached to grasses and sedges in swamps	0	aquatic, swamps	0	Zamudio et al. (2016), AmphibiaWeb/IUCN		34.1	1.1	118	Oliveira et al. (2017)
Litoria_pallida	Litoria pallida	Anura	Pelodryadidae	0	0	0	0	0	0	0	0	0	0	0	0	0	Summers et al. (2006, 2007), Brown et al. (2010), Gomez-Mestre et al. (2012), Zamudio et al. (2016)			0	Oliveira et al. (2017), Summers et al. (2007)		surface of water in temporary pools	0	aquatic, temporary pools	0	Summers et al. (2007), Brown et al. (2010), Gomez-Mestre et al. (2012), Zamudio et al. (2016), AmphibiaWeb/IUCN		41	1.3	200	Allen et al. (2017), Oliveira et al. (2017)
Litoria_pearsoniana	Ranoidea pearsoniana	Anura	Pelodryadidae	0	0	0	0	0	0	0	0	0	0	0	0	0	Summers et al. (2006, 2007), Brown et al. (2010), Gomez-Mestre et al. (2012), Zamudio et al. (2016)			0	Oliveira et al. (2017), Summers et al. (2007)		shallow eater in quiet pools of streams, with eggs cemented to rocks, twigs or the pool floor	0	aquatic, quiet pools in streams	0	Summers et al. (2007), Brown et al. (2010), Gomez-Mestre et al. (2012), Zamudio et al. (2016), AmphibiaWeb/IUCN		40	1.9	542	Allen et al. (2017), Oliveira et al. (2017)
Litoria_peronii	Litoria peronii	Anura	Pelodryadidae	0	0	0	0	0	0	0	0	0	0	0	0	0	Summers et al. (2006, 2007), Brown et al. (2010), Han and Fu (2013), Zamudio et al. (2016)			0	Oliveira et al. (2017), Summers et al. (2007)		still water	0	aquatic, still water	0	Summers et al. (2007), Brown et al. (2010), Zamudio et al. (2016), AmphibiaWeb/IUCN		55.7	1.5	1076	Allen et al. (2017), Oliveira et al. (2017), Stark and Meiri (2017)
Litoria_raniformis	Ranoidea raniformis	Anura	Pelodryadidae	0	0	0	0	0	0	0	0	0	0	0	0	0	Zamudio et al. (2016)			0	Oliveira et al. (2017)		breeds in permanent ponds or swamps	0	aquatic, breeds in permanent ponds or swamps	0	Zamudio et al. (2016), AmphibiaWeb/IUCN		90	1.3	2887	Allen et al. (2017), Oliveira et al. (2017)
Litoria_rheocola	Ranoidea rheocola	Anura	Pelodryadidae	0	0	0	0	0	0	0	0	0	0	0	0	0	Zamudio et al. (2016)			0	Oliveira et al. (2017)		A number (46-63) of unpigmented eggs (2.4-2.6mm in diameter) are laid in compact gelatinous clumps under rocks in water (Liem 1974b; Hero and Fickling 1996) of streams	0	aquatic, fast-flowing waters	0	Zamudio et al. (2016), AmphibiaWeb/IUCN		50	2	77	Allen et al. (2017), Oliveira et al. (2017)
Litoria_rothii	Litoria rothii	Anura	Pelodryadidae	0	0	0	0	0	0	0	0	0	0	0	0	0	Summers et al. (2006, 2007), Brown et al. (2010), Gomez-Mestre et al. (2012), Zamudio et al. (2016)			0	Oliveira et al. (2017), Summers et al. (2007)		temporary pools	0	aquatic, temporary pools	0	Summers et al. (2007), Brown et al. (2010), Gomez-Mestre et al. (2012), Zamudio et al. (2016), AmphibiaWeb/IUCN		55	1.4	516	Allen et al. (2017), Oliveira et al. (2017)
Litoria_rubella	Litoria rubella	Anura	Pelodryadidae	0	0	0	0	0	0	0	0	0	0	0	0	0	Summers et al. (2006, 2007), Brown et al. (2010), Han and Fu (2013), Gomez-Mestre et al. (2012), Zamudio et al. (2016)			0	Oliveira et al. (2017), Summers et al. (2007)		on the surface of static water	0	aquatic, static water	0	Summers et al. (2007), Brown et al. (2010), Gomez-Mestre et al. (2012), Zamudio et al. (2016), AmphibiaWeb/IUCN		35	1.1	339	Allen et al. (2017), Oliveira et al. (2017)
Litoria_spenceri	Ranoidea spenceri	Anura	Pelodryadidae	0	0	0	0	0	0	0	0	0	0	0	0	0	Summers et al. (2006, 2007), Brown et al. (2010), Gomez-Mestre et al. (2012)			0	Oliveira et al. (2017), Summers et al. (2007)		Oviposition sites are in narrow spaces beneath large river stones within the stream and eggs are hidden as they adhere to the underside of the rock	0	stream	0	Summers et al. (2007), Brown et al. (2010), Gomez-Mestre et al. (2012), AmphibiaWeb/IUCN		55	1.6	551	Allen et al. (2017), Oliveira et al. (2017), Stark and Meiri (2017)
Litoria_subglandulosa	Ranoidea subglandulosa	Anura	Pelodryadidae	0	0	0	0	0	0	0	0	0	0	0	0	0	Summers et al. (2006, 2007), Brown et al. (2010), Gomez-Mestre et al. (2012), Zamudio et al. (2016)			0	Oliveira et al. (2017), Summers et al. (2007)		eggs are laid attached to submerged vegetation in darkly shadowed sections of streams	0	aquatic, stream	0	Summers et al. (2007), Brown et al. (2010), Gomez-Mestre et al. (2012), Zamudio et al. (2016), AmphibiaWeb/IUCN		50	1.9	359	Allen et al. (2017), Oliveira et al. (2017)
Litoria_tornieri	Litoria tornieri	Anura	Pelodryadidae	0	0	0	0	0	0	0	0	0	0	0	0	0	Summers et al. (2006, 2007), Brown et al. (2010), Gomez-Mestre et al. (2012), Zamudio et al. (2016)			0	Oliveira et al. (2017), Summers et al. (2007)		eggs are laid in large clumps floating on the surface of temporary pools	0	aquatic, temporary pools	0	Summers et al. (2007), Brown et al. (2010), Gomez-Mestre et al. (2012), Zamudio et al. (2016), AmphibiaWeb/IUCN		35	1.4	165	Allen et al. (2017), Oliveira et al. (2017)
Litoria_verreauxii	Litoria verreauxii	Anura	Pelodryadidae	0	0	0	0	0	0	0	0	0	0	0	0	0	Summers et al. (2006, 2007), Brown et al. (2010), Zamudio et al. (2016)			0	Oliveira et al. (2017), Summers et al. (2007)		eggs are laid in jelly clumps attached to submerged vegetation in ponds	0	aquatic, ponds	0	Summers et al. (2007), Brown et al. (2010), Zamudio et al. (2016), AmphibiaWeb/IUCN		30	1.2	757	Allen et al. (2017), Oliveira et al. (2017)
Litoria_watjulumensis	Litoria watjulumensis	Anura	Pelodryadidae	0	0	0	0	0	0	0	0	0	0	0	0	0	Summers et al. (2006, 2007), Brown et al. (2010), Gomez-Mestre et al. (2012), Zamudio et al. (2016)			0	Oliveira et al. (2017), Summers et al. (2007)		floating clumps in temporary pools	0	aquatic, temporary pools	0	Summers et al. (2007), Brown et al. (2010), Gomez-Mestre et al. (2012), Zamudio et al. (2016), AmphibiaWeb/IUCN		75	1.8	115	Allen et al. (2017), Oliveira et al. (2017)
Litoria_xanthomera	Ranoidea xanthomera	Anura	Pelodryadidae	0	0	0	0	0	0	0	0	0	0	0	0	0	Zamudio et al. (2016)			0	Oliveira et al. (2017)		aquatic	0	aquatic	0	Zamudio et al. (2016)		56	1.5	1526	Allen et al. (2017), Oliveira et al. (2017)
Mannophryne_trinitatis	Mannophryne trinitatis	Anura	Aromobatidae	1	0	0	0	0	1	0	0	0	0	0	0	0	Crump (1995), Wells (2007), Weygoldt (1987), Summers et al. (2006, 2007), Brown et al. (2010), Han and Fu (2013), Gomez-Mestre et al. (2012), Grant et al. (2017)			0	Oliveira et al. (2017), Summers et al. (2007)		in leaf-litter and on rocks near streams	1	streams	0	Crump (1995), Wells (2007), Weygoldt (1987), Summers et al. (2007), Brown et al. (2010), Gomez-Mestre et al. (2012), Grant et al. (2017), AmphibiaWeb/IUCN	IUCN indicates: A terrestrial species, it lays its eggs in leaf-litter and on rocks near streams and the adults carry the tadpoles on their backs to the deeper stream pools. The populations in Tamana caves in central Trinidad are known to use the cave ponds for their tadpoles. Tadpoles in other populations have also been found in still temporary pools far from streams. The exact deposition site a…	29	3.5	10	Allen et al. (2017), Oliveira et al. (2017), Liedtke et al. (2018)
Mantella_aurantiaca	Mantella aurantiaca	Anura	Mantellidae	0	0	0	0	0	0	0	0	0	0	0	0	0	Summers et al. (2006, 2007), Brown et al. (2010), Gomez-Mestre et al. (2012)		Han and Fu (2013), citing Glaw (2000) indicate female parental care. Summers (2006, 2007) and Brown et al. (2010) indicate no parental care. Glaw (2000) does not mention any form of parental care or Mantella aurantiaca. Han and Fu (2013) appears to be in error.	0	Oliveira et al. (2017), Summers et al. (2007)		moist leaf litter outside of water	1	aquatic	0	Summers et al. (2007), Brown et al. (2010), Gomez-Mestre et al. (2012), Meegaskumbura et al. (2015), AmphibiaWeb/IUCN	Meegaskumbura et al. (2015) scores this species as aquatic breeding, meaning eggs and tadpoles fully aquatic, eggs laid directly in water (e.g. streams, rock pools, phytotelmata), tadpoles feeding in water. However, AmphibiaWeb / IUCN, Gomez-Mestre et al. (2012), and other online references indicate that eggs are deposited on land outside of water and tadpoles are flooded into small pools by heav…	31	1.8	40	Allen et al. (2017), Oliveira et al. (2017), Liedtke et al. (2018)
Mantella_betsileo	Mantella betsileo	Anura	Mantellidae	0	0	0	0	0	0	0	0	0	0	0	0	0	Lehtinen and Nussbaum (2003), Brown et al. (2010)		breeds in ponds / no tadpole feeding	0	Oliveira et al. (2017)		on land near water	1	temporary and permanent pools and sometimes brooks	0	Lehtinen and Nussbaum (2003), Brown et al. (2010), AmphibiaWeb/IUCN		26	1.1	73	Oliveira et al. (2017), Tessa (2009), Liedtke et al. (2018)
Mantella_cowanii	Mantella cowanii	Anura	Mantellidae	0	0	0	0	0	0	0	0	0	0	0	0	0	Lehtinen and Nussbaum (2003)		breeds in ponds / no tadpole feeding	0	Oliveira et al. (2017)		on the ground	1	ponds, streams	0	Lehtinen and Nussbaum (2003), AmphibiaWeb/IUCN		31	1.9	37	Allen et al. (2017), Oliveira et al. (2017), Tessa (2009), Stark and Meiri (2017), Liedtke et al. (2018)
Mantella_laevigata	Mantella laevigata	Anura	Mantellidae	0	0	0	0	0	0	0	0	1	0	0	0	0	Heying (2001), Heying (2004), Lehtinen and Nussbaum (2003), Moser (2010), Brown et al. (2010), Han and Fu (2013)	tadpole feeding behavior reported in this bamboo and tree-hole breeding species. After egg deposition, females periodically retrun to the water-filled bamboo stumps to lay unfertilized eggs, which the tadpoles consume.		0	Oliveira et al. (2017)		sides of wells above water line	1	water-filled bamboo stumps	0	Heying (2001), Heying (2004), Lehtinen and Nussbaum (2003), Lehtinen et al. (2004), Moser (2010), Brown et al. (2010), Gomez-Mestre et al. (2012), AmphibiaWeb/IUCN		30	1.8	1	Allen et al. (2017), Oliveira et al. (2017), Heying (2001), Tessa (2009), Stark and Meiri (2017)
Melanophryniscus_stelzneri	Melanophryniscus stelzneri	Anura	Bufonidae	0	0	0	0	0	0	0	0	0	0	0	0	0	Pereyra et al. (2011)		No parental care mentioned in primary reference despite detailed description of breeding sites, eggs, and tadpoles.	0	Oliveira et al. (2017)		ephemeral pond	0	ephemeral pond	0	Pereyra et al. (2011), AmphibiaWeb/IUCN		30	1.2	351	Oliveira et al. (2017)
Meristogenys_jerboa	Meristogenys jerboa	Anura	Ranidae	0	0	0	0	0	0	0	0	0	0	0	0	0	Summers et al. (2006, 2007), Brown et al. (2010), Han and Fu (2013), Gomez-Mestre et al. (2012)			0	Oliveira et al. (2017), Summers et al. (2007)		breeds along small, clear, rocky streams	0	rocky streams, larvae cling to the rocks in the rapids	0	Summers et al. (2007), Brown et al. (2010), Gomez-Mestre et al. (2012), AmphibiaWeb/IUCN		88.7	1.3	2462	Allen et al. (2017), Oliveira et al. (2017)
Mertensiella_caucasica	Mertensiella caucasica	Caudata	Salamandridae	0	0	0	0	0	0	0	0	0	0	0	0	1	AmphibiaWeb, Duellman and Trueb (1986), Crump (1996)	lecithotrophic viviparity	Oliveira et al. (2017) score as not viviparous and Wake and Dickie (1998) indicate this species is an egg-layer but this species is viviparous according to Crump (1996), who cites Duellman and Trueb (1986). AmphibiaWeb indicates that the interval from copulation to egg deposition varies from 3 days to 2 months, after which eggs are deposited on leaves and other submerged plants in a small hole in…	1	Oliveira et al. (2017)		inside female - The interval from copulation to egg deposition varies from 3 days to 2 months. One clutch of eggs was found deposited on leaves and other submerged plants in a small hole in a stream bottom	1	stream	0	AmphibiaWeb, Duellman and Trueb (1986), Crump (1996), AmphibiaWeb/IUCN	Oliveira et al. (2017) score as not viviparous and Wake and Dickie (1998) indicate this species is an egg-layer but this species is viviparous according to Crump (1996), who cites Duellman and Trueb (1986). AmphibiaWeb indicates that the interval from copulation to egg deposition varies from 3 days to 2 months, after which eggs are deposited on leaves and other submerged plants in a small hole in…	76.6	5.3	92	Allen et al. (2017), Oliveira et al. (2017)
Mertensophryne_micranotis	Mertensophryne micranotis	Anura	Bufonidae	0	0	0	0	0	0	0	0	0	0	0	0	0	Lannoo et al. (1987), Moser (2010), Gomez-Mestre et al. (2012)			0	Oliveira et al. (2017)		small water-filled holes and crevices, including snail shells	0	tree holes, snail shells	0	Lannoo et al. (1987), Lehtinen et al. (2004), Moser (2010), Gomez-Mestre et al. (2012), AmphibiaWeb/IUCN		24	1.8	70	Allen et al. (2017), Oliveira et al. (2017)
Metacrinia_nichollsi	Metacrinia nichollsi	Anura	Myobatrachidae	1	0	0	0	0	0	0	0	0	0	0	0	0	Anstis (2008), Gomez-Mestre et al. (2012)	Anstis (2008) indicate: From documented observations here of Metacrinia clutches found with one (a male) or two frogs (sex not determined) in attendance, it seems likely that at least one frog (most probably the male) remains with the eggs during all or much of development.	Gomez-Mestre et al. (2012) indicate parental care. Han and Fu (2013) indicate no parental care but Anstis (2008) indicate male egg attendance	1	Oliveira et al. (2017)		dry sand beneath leaf litter or in a hollow under a log or stone	1	na	0	Anstis (2008), Gomez-Mestre et al. (2012), AmphibiaWeb/IUCN		25	4.1	27	Allen et al. (2017), Oliveira et al. (2017)
Microhyla_heymonsi	Microhyla heymonsi	Anura	Microhylidae	0	0	0	0	0	0	0	0	0	0	0	0	0	Han and Fu (2013), Gomez-Mestre et al. (2012)			0	Oliveira et al. (2017)		breeds in temporary rain puddles, paddy fields, ditches, marshes and slow-flowing streams	0	breeds in temporary rain puddles, paddy fields, ditches, marshes and slow-flowing streams	0	Gomez-Mestre et al. (2012), AmphibiaWeb/IUCN		30.4	1	168	Allen et al. (2017), Oliveira et al. (2017), Stark and Meiri (2017)
Microhyla_ornata	Microhyla ornata	Anura	Microhylidae	0	0	0	0	0	0	0	0	0	0	0	0	0	Han and Fu (2013), Gomez-Mestre et al. (2012)			0	Oliveira et al. (2017)		breeds in temporary rain pools and other bodies of still water	0	breeds in temporary rain pools and other bodies of still water	0	Gomez-Mestre et al. (2012), AmphibiaWeb/IUCN		32	0.9	483	Allen et al. (2017), Oliveira et al. (2017)
Microhyla_pulchra	Microhyla pulchra	Anura	Microhylidae	0	0	0	0	0	0	0	0	0	0	0	0	0	Han and Fu (2013)			0	Oliveira et al. (2017)		breeds in large temporary rain pools, ponds or paddy fields	0	breeds in large temporary rain pools, ponds or paddy fields	0	AmphibiaWeb/IUCN		35	1.1	1256	Allen et al. (2017), Oliveira et al. (2017)
Mixophyes_fasciolatus	Mixophyes fasciolatus	Anura	Myobatrachidae	0	0	0	0	0	0	0	0	0	0	0	0	0	Han and Fu (2013)			0	Oliveira et al. (2017)		among leaf-litter and on rocks/ undercut banks overhanging water	1	pools of streams, farm dams	0	AmphibiaWeb/IUCN		97	2.1	945	Allen et al. (2017), Oliveira et al. (2017)
Myobatrachus_gouldii	Myobatrachus gouldii	Anura	Myobatrachidae	0	0	0	0	0	0	0	0	0	0	0	0	0	Summers et al. (2006, 2007), Brown et al. (2010), Han and Fu (2013), Gomez-Mestre et al. (2012)			1	Oliveira et al. (2017)	Summers et al. (2007) indicates no direct-development or non-feeding tadpoles. Oliveira et al. (2017) indicates direct-development. AmphibiaWeb indicates "development is terrestrial and occurs within the egg capsule."	1-1.2 m underground	1	na	0	Summers et al. (2007), Brown et al. (2010), Gomez-Mestre et al. (2012), Thibaudeau and Altig (1999), AmphibiaWeb/IUCN		60	5.4	36	Allen et al. (2017), Oliveira et al. (2017)
Nanorana_parkeri	Nanorana parkeri	Anura	Dicroglossidae	0	0	0	0	0	0	0	0	0	0	0	0	0	Han and Fu (2013), Gomez-Mestre et al. (2012)			0	Oliveira et al. (2017)		streams and marshes	0	streams and marshes	0	Gomez-Mestre et al. (2012), AmphibiaWeb/IUCN		55	2	251	Allen et al. (2017), Oliveira et al. (2017), Stark and Meiri (2017)
Nanorana_pleskei	Nanorana pleskei	Anura	Dicroglossidae	0	0	0	0	0	0	0	0	0	0	0	0	0	Han and Fu (2013), Gomez-Mestre et al. (2012)			0	Oliveira et al. (2017)		alpine marshes, pools, ponds and streams in open high-altitude habitats	0	alpine marshes, pools, ponds and streams in open high-altitude habitats	0	Gomez-Mestre et al. (2012), AmphibiaWeb/IUCN		37.3	1.9	50	Allen et al. (2017), Oliveira et al. (2017)
Nanorana_ventripunctata	Nanorana ventripunctata	Anura	Dicroglossidae	0	0	0	0	0	0	0	0	0	0	0	0	0	Han and Fu (2013)			0	Oliveira et al. (2017)		still water pools and ponds	0	still-water pools and ponds	0	AmphibiaWeb/IUCN		49.4	2.1	290	Allen et al. (2017), Oliveira et al. (2017), Stark and Meiri (2017)
Nectophryne_afra	Nectophryne afra	Anura	Bufonidae	1	0	0	1	0	0	0	0	0	0	0	0	0	Crump (1995), Wells (2007), Lehtinen and Nussbaum (2003), Summers et al. (2006, 2007), Brown et al. (2010), Gomez-Mestre et al. (2012)	eggs deposited in small, terrestrial cavities filled with water. The male attends the eggs and remains with the tadpoles for one to two weeks after they hatch; throughout this time, he periodically swims in place and rapidly kicks his hind legs (Scheel 1970). These movements presumably help to aerate the water.		0	Oliveira et al. (2017)	Summers et al. (2007) indicates direct-development or non-feeding tadpoles. Oliveira et al. (2017) indicates no direct-development. AmphibiaWeb indicates tadpoles develop in tree cavities containing water.	tree cavities containing water	0	tree cavities containing water	0	Crump (1995), Wells (2007), Lehtinen and Nussbaum (2003), Summers et al. (2007), Brown et al. (2010), Gomez-Mestre et al. (2012), Thibaudeau and Altig (1999), AmphibiaWeb/IUCN	Summers et al. (2007) and Brown et al. (2010) indicates no phytotelm, in contrast to other references.	21	2.5	29	Allen et al. (2017), Oliveira et al. (2017), Liedtke et al. (2014)
Nectophryne_batesii	Nectophryne batesii	Anura	Bufonidae	1	0	0	0	0	0	0	0	0	0	0	0	0	Wells (2007), Gomez-Mestre et al. (2012)			0	Oliveira et al. (2017)		shallow pool (Wells 2007), tree cavities containing water (IUCN)	0	tree cavities containing water	0	Wells (2007), Gomez-Mestre et al. (2012), Thibaudeau and Altig (1999), AmphibiaWeb/IUCN		25	2.5	45	Allen et al. (2017), Liedtke et al. (2014)
Nectophrynoides_minutus	Nectophrynoides minutus	Anura	Bufonidae	0	0	0	0	0	0	0	0	0	0	0	0	1	Oliveira et al. (2017), Gomez-Mestre et al. (2012)		In Oliveira et al. (2017) scored as viviparous. IUCN/AmphibiaWeb indicates the females retain the larvae internally in the oviduct until the birth of the toadlets	1	Oliveira et al. (2017)		viviparous	1	na	0	Oliveira et al. (2017), Gomez-Mestre et al. (2012), Thibaudeau and Altig (1999), AmphibiaWeb/IUCN		22	2	31	Allen et al. (2017), Oliveira et al. (2017)
Nectophrynoides_tornieri	Nectophrynoides tornieri	Anura	Bufonidae	0	0	0	0	0	0	0	0	0	0	0	0	1	Duellman and Trueb (1986), Crump (1996), Lehtinen and Nussbaum (2003), Summers et al. (2006, 2007), Brown et al. (2010), Oliveira et al. (2017), Gomez-Mestre et al. (2012)	lecithotrophic viviparity	Summers et al. (2006, 2007) indicate male parental care, while other references indicate female care.	1	Oliveira et al. (2017)	Summers et al. (2007) indicates direct-development or non-feeding tadpoles. Oliveira et al. (2017) indicates no direct-development. AmphibiaWeb indicates internal fertilization and viviparous with direct development.	viviparous	1	na	0	Duellman and Trueb (1986), Crump (1996), Lehtinen and Nussbaum (2003), Summers et al. (2007), Brown et al. (2010), Oliveira et al. (2017), Gomez-Mestre et al. (2012), Thibaudeau and Altig (1999), AmphibiaWeb/IUCN		34	2	23	Allen et al. (2017), Oliveira et al. (2017), Liedtke et al. (2014), Liedtke et al. (2018)
Nectophrynoides_viviparus	Nectophrynoides viviparus	Anura	Bufonidae	0	0	0	0	0	0	0	0	0	0	0	0	1	Duellman and Trueb (1986), Crump (1996), Lehtinen and Nussbaum (2003), Oliveira et al. (2017), Gomez-Mestre et al. (2012)	lecithotrophic viviparity		1	Oliveira et al. (2017)		viviparous	1	na	0	Duellman and Trueb (1986), Crump (1996), Lehtinen and Nussbaum (2003), Oliveira et al. (2017), Gomez-Mestre et al. (2012), Thibaudeau and Altig (1999), AmphibiaWeb/IUCN		60	2.9	160	Allen et al. (2017), Oliveira et al. (2017)
Necturus_beyeri	Necturus beyeri	Caudata	Proteidae	0	1	0	0	0	0	0	0	0	0	0	0	0	Nussbaum (2003), Reinhard et al. (2013)		some nests without attending females (Shoop 1965)	0	Oliveira et al. (2017)		Females attach their eggs singly to the undersides of underwater substrates, such as pine logs, large boards, and railroad ties, at depths of 16–65 cm	0	stream	0	Nussbaum (2003), Reinhard et al. (2013), AmphibiaWeb/IUCN		222	5.7	30	Oliveira et al. (2017), AmphibiaWeb
Necturus_maculosus	Necturus maculosus	Caudata	Proteidae	0	1	0	0	0	0	0	0	0	0	0	0	0	Crump (1995), Nussbaum (1985, 1987, 2003), Reinhard et al. (2013)			0	Oliveira et al. (2017)		Nests are excavated by females under rocks, logs, boards, and other submerged cover, and eggs are attached single to the undersides ofthese objects in lotic or lentic waters	0	lotic and lentic waters: permanent lakes, ponds, impoundments, streams, and rivers of all sorts	0	Crump (1995), Nussbaum (1985, 1987, 2003), Reinhard et al. (2013), AmphibiaWeb/IUCN	lentic/lotic larval habitat	486	5.8	68	Allen et al. (2017), Oliveira et al. (2017), AmphibiaWeb, Liedtke et al. (2018)
Neobatrachus_pictus	Neobatrachus pictus	Anura	Limnodynastidae	0	0	0	0	0	0	0	0	0	0	0	0	0	Han and Fu (2013)			0	Oliveira et al. (2017)		in a chain entwined with submerged vegetation	0	static water	0	Pereira et al. (2017), AmphibiaWeb/IUCN		50	2.2	1000	Allen et al. (2017), Oliveira et al. (2017), Liedtke et al. (2018)
Notaden_melanoscaphus	Notaden melanoscaphus	Anura	Limnodynastidae	0	0	0	0	0	0	0	0	0	0	0	0	0	Han and Fu (2013), Gomez-Mestre et al. (2012)			0	Oliveira et al. (2017)		attached to submerged vegetation in shallow flooded areas	0	shallow flooded areas	0	Gomez-Mestre et al. (2012), Pereira et al. (2017), AmphibiaWeb/IUCN		55	1.4	878	Allen et al. (2017), Oliveira et al. (2017)
Notophthalmus_viridescens	Notophthalmus viridescens	Caudata	Salamandridae	0	0	0	0	0	0	0	0	0	0	0	0	0	Nussbaum (1987)		No parental care mentioned in primary references or on AmphibiaWeb despite detailed description of breeding and all other aspects of life cycle.	0	Oliveira et al. (2017)		eggs wrapped in folded leaf of submerged macrophyte, eggs attached to submergent vegetation in ponds	0	pools, ponds, wetlands, and low-flow areas of streams in forests	0	Nussbaum (1987), AmphibiaWeb/IUCN		140	1.5	325	Allen et al. (2017), Oliveira et al. (2017), Liedtke et al. (2018)
Nyctimystes_dayi	Ranoidea dayi	Anura	Pelodryadidae	0	0	0	0	0	0	0	0	0	0	0	0	0	Gomez-Mestre et al. (2012), Zamudio et al. (2016)			0	Oliveira et al. (2017)		eggs are laid in a cohesive clump under rocks in rapidly-flowing water	0	aquatic, fast-flowing streams	0	Gomez-Mestre et al. (2012), Zamudio et al. (2016), AmphibiaWeb/IUCN		50	2.5	107	Allen et al. (2017), Oliveira et al. (2017)
Occidozyga_laevis	Occidozyga laevis	Anura	Dicroglossidae	0	0	0	0	0	0	0	0	0	0	0	0	0	Gomez-Mestre et al. (2012)			0	Oliveira et al. (2017)		water: shallow muddy puddles and pools near small forest streams	0	marshes	0	Emerson (2000), Gomez-Mestre et al. (2012), AmphibiaWeb/IUCN		48	1.3	124	Allen et al. (2017), Oliveira et al. (2017)
Occidozyga_lima	Occidozyga lima	Anura	Dicroglossidae	0	0	0	0	0	0	0	0	0	0	0	0	0	Gomez-Mestre et al. (2012)			0	Oliveira et al. (2017)		pools, ponds, marshes, shallow reservoir margins, ditches, paddy fields and slow-flowing creeks	0	pools, ponds, marshes, shallow reservoir margins, ditches, paddy fields and slow-flowing creeks	0	Gomez-Mestre et al. (2012), AmphibiaWeb/IUCN		40	1.1	616	Allen et al. (2017), Oliveira et al. (2017)
Occidozyga_martensii	Occidozyga martensii	Anura	Dicroglossidae	0	0	0	0	0	0	0	0	0	0	0	0	0	Gomez-Mestre et al. (2012)			0	Oliveira et al. (2017)		variety of lentic waters	0	variety of lentic waters, tadpoles apparently live largely buried in soft puddle substrate	0	Gomez-Mestre et al. (2012), AmphibiaWeb/IUCN		33	1.1	250	Allen et al. (2017), Oliveira et al. (2017)
Odontophrynus_americanus	Odontophrynus americanus	Anura	Odontophrynidae	0	0	0	0	0	0	0	0	0	0	0	0	0	Gomez-Mestre et al. (2012)		AmphibiaWeb states that: "There is no parental care after mature females deposit their eggs."	0	Oliveira et al. (2017)		muddy bottom of mating sites (ponds)	0	aquatic, ponds	0	Gomez-Mestre et al. (2012), AmphibiaWeb/IUCN		51	1	10000	Allen et al. (2017), Oliveira et al. (2017)
Odorrana_jingdongensis	Odorrana jingdongensis	Anura	Ranidae	0	0	0	0	0	0	0	0	0	0	0	0	0	Gomez-Mestre et al. (2012)			0	Oliveira et al. (2017)		in streams	0	stream	0	Gomez-Mestre et al. (2012), AmphibiaWeb/IUCN		108	2.5	585	Allen et al. (2017), Oliveira et al. (2017)
Odorrana_schmackeri	Odorrana schmackeri	Anura	Ranidae	0	0	0	0	0	0	0	0	0	0	0	0	0	Han and Fu (2013), Gomez-Mestre et al. (2012)			0	Oliveira et al. (2017)		breeds in streams	0	breeds in streams	0	Gomez-Mestre et al. (2012), AmphibiaWeb/IUCN		80	2	1549	Allen et al. (2017), Oliveira et al. (2017)
Odorrana_tormota	Odorrana tormota	Anura	Ranidae	0	0	0	0	0	0	0	0	0	0	0	0	0	Han and Fu (2013), Gomez-Mestre et al. (2012)			0	Oliveira et al. (2017)		breeds in streams	0	streams	0	Gomez-Mestre et al. (2012), AmphibiaWeb/IUCN		60	2.6	555	Allen et al. (2017), Oliveira et al. (2017)
Opisthothylax_immaculatus	Opisthothylax immaculatus	Anura	Hyperoliidae	0	0	0	0	0	0	0	0	0	0	0	0	0	Gomez-Mestre et al. (2012)			0	Oliveira et al. (2017)		arboreal, foam nest in folded leaves	1	lotic, slow flowing watercourses	0	Gomez-Mestre et al. (2012), Portik and Blackburn (2016), Pereira et al. (2017), AmphibiaWeb/IUCN		33	4.6	8	Allen et al. (2017), Oliveira et al. (2017)
Oreobates_quixensis	Oreobates quixensis	Anura	Craugastoridae	0	0	0	0	0	0	0	0	0	0	0	0	0	Han and Fu (2013), Gomez-Mestre et al. (2012)			1	Oliveira et al. (2017)		terrestrial	1	na	0	Gomez-Mestre et al. (2012), Crump (2015), AmphibiaWeb/IUCN	Thought to have terrestrial oviposition, direct development (Hodl 1990), confirmed in Crump (2015).	63	4.1	34	Allen et al. (2017), Oliveira et al. (2017)
Oreolalax_jingdongensis	Oreolalax jingdongensis	Anura	Megophryidae	0	0	0	0	0	0	0	0	0	0	0	0	0	Han and Fu (2013), Gomez-Mestre et al. (2012)			0	Oliveira et al. (2017)		stuck to underside of rocks in stream	0	slow flowing streams, among rocks	0	Gomez-Mestre et al. (2012), AmphibiaWeb/IUCN		54.3	3.6	170	Allen et al. (2017), Oliveira et al. (2017)
Oreolalax_liangbeiensis	Oreolalax liangbeiensis	Anura	Megophryidae	0	0	0	0	0	0	0	0	0	0	0	0	0	Han and Fu (2013)			0	Oliveira et al. (2017)		underside of stones in stream	0	between rocks in stream where current is slow	0	AmphibiaWeb/IUCN		60	3.5	350	Allen et al. (2017), Oliveira et al. (2017)
Oreolalax_lichuanensis	Oreolalax lichuanensis	Anura	Megophryidae	0	0	0	0	0	0	0	0	0	0	0	0	0	Han and Fu (2013), Gomez-Mestre et al. (2012)			0	Oliveira et al. (2017)		underside of submerged rocks	0	quiet streams	0	Gomez-Mestre et al. (2012), AmphibiaWeb/IUCN		59.1	3.7	215	Allen et al. (2017), Oliveira et al. (2017)
Oreolalax_multipunctatus	Oreolalax multipunctatus	Anura	Megophryidae	1	0	0	0	0	0	0	0	0	0	0	0	0	AmphibiaWeb, Han and Fu (2013)		Han and Fu (2013), citing Fei (1999), indicate male parental care. Don't have access to this book, written in Chinese but AmphibiaWeb indicates that 'adult males will lie on top of the submerged rocks, protecting the eggs underneath'.	0	Oliveira et al. (2017)		underside of rocks in stream	0	stream	0	AmphibiaWeb/IUCN		49.8	3.5	78	Allen et al. (2017), Oliveira et al. (2017)
Oreolalax_pingii	Oreolalax pingii	Anura	Megophryidae	0	0	0	0	0	0	0	0	0	0	0	0	0	Han and Fu (2013), Gomez-Mestre et al. (2012)			0	Oliveira et al. (2017)		stuck to underside of submerged rocks	0	streams, marshy areas around the mouths of streams	0	Gomez-Mestre et al. (2012), AmphibiaWeb/IUCN		54.4	3.4	175	Allen et al. (2017), Oliveira et al. (2017)
Oreolalax_schmidti	Oreolalax schmidti	Anura	Megophryidae	0	0	0	0	0	0	0	0	0	0	0	0	0	Han and Fu (2013)			0	Oliveira et al. (2017)		underside of submerged rocks, or in the mud by the streamside	0	pools in the stream	0	AmphibiaWeb/IUCN		54	4	120	Allen et al. (2017), Oliveira et al. (2017)
Osteocephalus_alboguttatus	Osteocephalus alboguttatus	Anura	Hylidae	0	0	0	0	0	0	0	0	0	0	0	0	0	Summers et al. (2006, 2007), Brown et al. (2010), Han and Fu (2013)			0	Oliveira et al. (2017), Summers et al. (2007)		lentic waters	0	lentic waters	0	Hodl (1990), Summers et al. (2007), Brown et al. (2010), AmphibiaWeb/IUCN	Hodl (1990) indicate reproductive mode 1 - oviposition and larval development in unconstraiend lentic waters - with some uncertainty	65	1.4	544	Allen et al. (2017), Oliveira et al. (2017)
Osteocephalus_buckleyi	Osteocephalus buckleyi	Anura	Hylidae	0	0	0	0	0	0	0	0	0	0	0	0	0	Summers et al. (2006, 2007), Brown et al. (2010), Han and Fu (2013), Gomez-Mestre et al. (2012), Zamudio et al. (2016)			0	Oliveira et al. (2017), Summers et al. (2007)		stream	0	small streams	0	Hodl (1990), Schiesari et al. (1996), Jungfer et al. (2013), Summers et al. (2007), Brown et al. (2010), Gomez-Mestre et al. (2012), Zamudio et al. (2016), AmphibiaWeb/IUCN	Summers et al. (2007) and Brown et al. (2010) indicates no phytotelm. Schiesari et al. (1996) indicates larvae live in stream. Lehtinen et al. (2004) indicates phytotelma.	69	1.1	1383	Allen et al. (2017), Oliveira et al. (2017)
Osteocephalus_leprieurii	Osteocephalus leprieurii	Anura	Hylidae	0	0	0	0	0	0	0	0	0	0	0	0	0	Han and Fu (2013), Zamudio et al. (2016)			0	Oliveira et al. (2017)		pond, eggs deposited in surface films	0	temporal free waters	0	Moravec et al. (2009), Jungfer et al. (2013), Gomez-Mestre et al. (2012), Zamudio et al. (2016), AmphibiaWeb/IUCN	explosive breeding congregations around temporal free waters (Jungfer and Hodl 2002) cited in Moravec et al. (2009)	64	1.3	1526	Allen et al. (2017), Oliveira et al. (2017)
Osteocephalus_oophagus	Osteocephalus oophagus	Anura	Hylidae	0	0	0	0	0	0	0	0	1	0	0	0	0	Jungfer and Schiesari (1995), Jungfer (1996), Jungfer and Weygoldt (1999), Jungfer et al. (2000), Schiesari et al. (1996), Wells (2007), Lehtinen and Nussbaum (2003), Moser (2010), Summers et al. (2006, 2007), Brown et al. (2010), Han and Fu (2013), Gomez-Mestre et al. (2012), Zamudio et al. (2016)	eggs laid in a vareity of small bodies of water (i.e. bromeliads, leaf axils, tree holes). Females return and lay more fertilized eggs every five days. Tadpoles cannot complete development without being fed. Jungfer and Weygoldt (1999): Obligate, fertilized eggs, provided by pair-bonded frogs at regular intervals to tadpoles, no apparent tadpole-parent communication, biparental care. Schiesari et…	Summers et al. (2006, 2007) indicates male and female parental care. Brown et al. (2010) score as biparental care. Jungfer and Weygoldt (1999) describe biparental care in detail and do not mention egg attendance. Instead they indicate that eggs hatch within 27 hours after oviposition and parents return to lay additional eggs after 4 - 7 days, which serve as food for the larvae. Zamudio et al. (20…	0	Oliveira et al. (2017), Summers et al. (2007)		variety of small bodies of water, such as bromeliads and treeholes, floating on water surface	0	bromeliads, tree holes	0	Jungfer and Schiesari (1995), Jungfer (1996), Jungfer and Weygoldt (1999), Jungfer et al. (2000), Schiesari et al. (1996), Wells (2007), Lehtinen and Nussbaum (2003), Lehtinen et al. (2004), Moser (2010), Summers et al. (2007), Brown et al. (2010), Gomez-Mestre et al. (2012), Zamudio et al. (2016), AmphibiaWeb/IUCN	Summers et al. (2007) indicates no phytotelm, in contrast to other references.	62.7	1.7	275	Allen et al. (2017), Oliveira et al. (2017)
Osteocephalus_taurinus	Osteocephalus taurinus	Anura	Hylidae	0	0	0	0	0	0	0	0	0	0	0	0	0	Summers et al. (2006, 2007), Brown et al. (2010), Han and Fu (2013), Gomez-Mestre et al. (2012), Zamudio et al. (2016)			0	Oliveira et al. (2017), Summers et al. (2007)		ponds, streams	0	ponds, streams	0	Schiesari et al. (1996), Hodl (1990), Summers et al. (2007), Brown et al. (2010), Gomez-Mestre et al. (2012), Zamudio et al. (2016), AmphibiaWeb/IUCN		103.9	1	1517	Allen et al. (2017), Oliveira et al. (2017), Liedtke et al. (2018)
Osteopilus_brunneus	Osteopilus ocellatus	Anura	Hylidae	0	0	0	0	0	0	0	0	1	0	0	0	0	Crump (1995), Wells (2007), Lehtinen and Nussbaum (2003), Moser (2010), Summers et al. (2006, 2007), Brown et al. (2010), Han and Fu (2013)	females oviposit in water-filled leaf axils of bromeliads where food for tadpoles may be limited. Female returns and supplies about 250 small eggs to her offspring every few days throughout the period of larval development (Thompson 1992). According to Wells (2007) initially the females bring males to the bromeliads and deposit fertilized eggs. Tadpoles eat some of these eggs, but others survive …	Osteopilus brunneus in original references. According to Frost, synonym of Osteopilus ocellatus	0	Summers et al. (2007)		bromeliads	0	bromeliads	0	Crump (1995), Wells (2007), Lehtinen and Nussbaum (2003), Lehtinen et al. (2004), Moser (2010), Summers et al. (2007), Brown et al. (2010), AmphibiaWeb/IUCN	In contrast to other references, Summers et al. (2007) indicates no phytotelm. Not clear whether eggs should be scored as aquatic or terrestrial (they develop in bromeliads)	76	0.7	552	Allen et al. (2017), Oliveira et al. (2017)
Osteopilus_septentrionalis	Osteopilus septentrionalis	Anura	Hylidae	0	0	0	0	0	0	0	0	0	0	0	0	0	Lehtinen and Nussbaum (2003), Summers et al. (2006, 2007), Brown et al. (2010), Han and Fu (2013), Gomez-Mestre et al. (2012), Zamudio et al. (2016)		breed in ponds, ditches, or flooded fields and provide no parental care	0	Oliveira et al. (2017), Summers et al. (2007)		ditches and small depressions	0	ditches and small depressions	0	Babbitt and Meshaka (2000), Lehtinen and Nussbaum (2003), Summers et al. (2007), Brown et al. (2010), Gomez-Mestre et al. (2012), Zamudio et al. (2016), AmphibiaWeb/IUCN		165	3	326	Allen et al. (2017), Oliveira et al. (2017), Liedtke et al. (2018)
Osteopilus_vastus	Osteopilus vastus	Anura	Hylidae	0	0	0	0	0	0	0	0	0	0	0	0	0	Lehtinen and Nussbaum (2003), Han and Fu (2013), Zamudio et al. (2016)		breeds in swift-flowing streams and provide no parental care	0	Oliveira et al. (2017)		running water	0	aquatic	0	Lehtinen and Nussbaum (2003), Zamudio et al. (2016), AmphibiaWeb/IUCN		142	2.5	332	Allen et al. (2017), Oliveira et al. (2017), Stark and Meiri (2017)
Paa_boulengeri	Quasipaa boulengeri	Anura	Dicroglossidae	0	0	0	0	0	0	0	0	0	0	0	0	0	Han and Fu (2013)			0	Oliveira et al. (2017)		streams, in water under stones	0	breeds in streams	0	AmphibiaWeb/IUCN		134	3.9	218	Allen et al. (2017), Oliveira et al. (2017), Stark and Meiri (2017)
Paa_liebigii	Nanorana liebigii	Anura	Dicroglossidae	0	0	0	0	0	0	0	0	0	0	0	0	0	Han and Fu (2013)			0	Oliveira et al. (2017)		under stones in stream	0	streams	0	AmphibiaWeb/IUCN		169	3	104	Allen et al. (2017), Oliveira et al. (2017)
Paa_shini	Quasipaa shini	Anura	Dicroglossidae	0	0	0	0	0	0	0	0	0	0	0	0	0	Han and Fu (2013)			0	Oliveira et al. (2017)		breeds in streams, egg are laid in water under stones	0	breeds in streams	0	AmphibiaWeb/IUCN		98.6	3.5	10	Allen et al. (2017), Oliveira et al. (2017)
Paa_spinosa	Quasipaa spinosa	Anura	Dicroglossidae	0	0	0	0	0	0	0	0	0	0	0	0	0	Han and Fu (2013)			0	Oliveira et al. (2017)		breeds in streams, egg are laid in water under stones	0	breeds in streams	0	AmphibiaWeb/IUCN		101	4.3	228	Allen et al. (2017), Oliveira et al. (2017)
Paa_yunnanensis	Nanorana yunnanensis	Anura	Dicroglossidae	0	0	0	0	0	0	0	0	0	0	0	0	0	Han and Fu (2013)			0	Oliveira et al. (2017)		stream, pond	0	pond	0	AmphibiaWeb/IUCN		99	3.5	633	Allen et al. (2017), Oliveira et al. (2017), Stark and Meiri (2017)
Pachymedusa_dacnicolor	Agalychnis dacnicolor	Anura	Phyllomedusidae	0	0	0	0	0	0	0	0	0	0	0	0	0	Han and Fu (2013), Gomez-Mestre et al. (2012)			0	Marinetti et al. (1981)		above the water on foliage	1	ponds	0	Gomez-Mestre et al. (2012), AmphibiaWeb/IUCN		103.6	3	378	Allen et al. (2017), Oliveira et al. (2017), Stark and Meiri (2017)
Pachytriton_brevipes	Pachytriton brevipes	Caudata	Salamandridae	0	1	0	0	0	0	0	0	0	0	0	0	0	Reinhard et al. (2013)			0	Oliveira et al. (2017)		Females lay 30 to 60 single eggs attached to the lower surface of rocks in the stream	0	stream	0	Davenport and Summers (2010), Reinhard et al. (2013), AmphibiaWeb/IUCN	larval environment is lotic-stream	193	3.5	45	Allen et al. (2017), Oliveira et al. (2017), Stark and Meiri (2017), Liedtke et al. (2018)
Pachytriton_labiatus	Paramesotriton labiatus	Caudata	Salamandridae	0	1	0	0	0	0	0	0	0	0	0	0	0	Nussbaum (2003), Reinhard et al. (2013)	based on captive breeding, but observations of maternal care are convincing		0	Oliveira et al. (2017)		Females lay around 40 single eggs at the lower surface of the rocks in the streams	0	stream	0	Nussbaum (2003), Davenport and Summers (2010), Reinhard et al. (2013), AmphibiaWeb/IUCN	larval environment is lotic-stream	198	5	40	Allen et al. (2017), Oliveira et al. (2017)
Paracrinia_haswelli	Paracrinia haswelli	Anura	Myobatrachidae	0	0	0	0	0	0	0	0	0	0	0	0	0	Summers et al. (2006, 2007), Brown et al. (2010), Han and Fu (2013), Gomez-Mestre et al. (2012)			0	Oliveira et al. (2017), Summers et al. (2007)		permanent water	0	permanent water	0	Summers et al. (2007), Brown et al. (2010), Gomez-Mestre et al. (2012), AmphibiaWeb/IUCN		35	1.8	1000	Allen et al. (2017), Oliveira et al. (2017)
Paradoxophyla_palmata	Paradoxophyla palmata	Anura	Microhylidae	0	0	0	0	0	0	0	0	0	0	0	0	0	Gomez-Mestre et al. (2012)			0	Oliveira et al. (2017)		floating on the surface in stagnant water bodies	0	permanent and temporary pools	0	Gomez-Mestre et al. (2012), AmphibiaWeb/IUCN		25.6	1	282	Allen et al. (2017), Oliveira et al. (2017)
Paratelmatobius_cardosoi	Paratelmatobius cardosoi	Anura	Leptodactylidae	0	0	0	0	0	0	0	0	0	0	0	0	0	Summers et al. (2006, 2007), Brown et al. (2010), Gomez-Mestre et al. (2012), Zamudio et al. (2016)			0	Oliveira et al. (2017), Summers et al. (2007)		lentic water	0	lentic water	0	Haddad and Prado (2005), Summers et al. (2007), Brown et al. (2010), Gomez-Mestre et al. (2012), Zamudio et al. (2016), Pereira et al. (2017), AmphibiaWeb/IUCN	Reproductive mode 1 of Haddad and Prado (2005), eggs and exotrophic tadpoles in lentic water.	17.9	1.7	20	Allen et al. (2017), Oliveira et al. (2017)
Paratelmatobius_gaigeae	Paratelmatobius gaigeae	Anura	Leptodactylidae	0	0	0	0	0	0	0	0	0	0	0	0	0	Zamudio et al. (2016)			0	Oliveira et al. (2017)		aquatic eggs	0	lentic water	0	Domenico et al. (2014), Zamudio et al. (2016), Pereira et al. (2017), AmphibiaWeb/IUCN		20	1.4	6	Oliveira et al. (2017)
Pedostibes_hosii	Rentapia hosii	Anura	Bufonidae	0	0	0	0	0	0	0	0	0	0	0	0	0	Gomez-Mestre et al. (2012)			0	Oliveira et al. (2017)		clear forest streams	0	clear forest streams	0	Gomez-Mestre et al. (2012), AmphibiaWeb/IUCN		98	1.4	5860	Oliveira et al. (2017)
Pelobates_cultripes	Pelobates cultripes	Anura	Pelobatidae	0	0	0	0	0	0	0	0	0	0	0	0	0	Summers et al. (2006, 2007), Brown et al. (2010), Gomez-Mestre et al. (2012)			0	Oliveira et al. (2017), Summers et al. (2007)		breeds in temporary pools with thick vegetation	0	temporary pools	0	Summers et al. (2007), Brown et al. (2010), Gomez-Mestre et al. (2012), Trochet et al. (2014), AmphibiaWeb/IUCN		110	1.9	2586	Allen et al. (2017), Oliveira et al. (2017), Liedtke et al. (2018)
Pelobates_fuscus	Pelobates fuscus	Anura	Pelobatidae	0	0	0	0	0	0	0	0	0	0	0	0	0	Han and Fu (2013), Trochet et al. (2014)			0	Oliveira et al. (2017)		permanent, small still waterbodies including ditches, ponds and lakes	0	permanent, small still waterbodies including ditches, ponds and lakes	0	Trochet et al. (2014), AmphibiaWeb/IUCN		80	1.9	1866	Allen et al. (2017), Oliveira et al. (2017), Stark and Meiri (2017), Liedtke et al. (2018)
Pelobates_syriacus	Pelobates syriacus	Anura	Pelobatidae	0	0	0	0	0	0	0	0	0	0	0	0	0	Trochet et al. (2014)			0	Oliveira et al. (2017)		stagnant water bodies	0	stagnant water bodies	0	Trochet et al. (2014), AmphibiaWeb/IUCN		90	1.6	5506	Allen et al. (2017), Oliveira et al. (2017), Stark and Meiri (2017)
Pelodytes_caucasicus	Pelodytes caucasicus	Anura	Pelodytidae	0	0	0	0	0	0	0	0	0	0	0	0	0	Arikan et al. (2007)		No parental care mentioned in primary reference despite detailed description of breeding.	0	Oliveira et al. (2017)		submerged vegetation	0	lake, slow moving streams or stagnant waters	0	Arikan et al. (2007), AmphibiaWeb/IUCN		47.2	1.7	416	Allen et al. (2017), Oliveira et al. (2017), Liedtke et al. (2018)
Pelodytes_punctatus	Pelodytes punctatus	Anura	Pelodytidae	0	0	0	0	0	0	0	0	0	0	0	0	0	Summers et al. (2006, 2007), Brown et al. (2010), Trochet et al. (2014), Gomez-Mestre et al. (2012)			0	Oliveira et al. (2017), Summers et al. (2007)		pools and ponds, often ephemeral or temporary	0	pools and ponds, often ephemeral or temporary	0	Summers et al. (2007), Brown et al. (2010), Trochet et al. (2014), Gomez-Mestre et al. (2012), AmphibiaWeb/IUCN		50	1.8	547	Allen et al. (2017), Oliveira et al. (2017), Liedtke et al. (2018)
Phasmahyla_guttata	Phasmahyla guttata	Anura	Phyllomedusidae	0	0	0	0	0	0	0	0	0	0	0	0	0	Gomez-Mestre et al. (2012), Zamudio et al. (2016)			0	Oliveira et al. (2017)		folded leaves above water	1	permanent stream	0	Gomez-Mestre et al. (2012), Zamudio et al. (2016), AmphibiaWeb/IUCN		45	1.8	40	Oliveira et al. (2017)
Philautus_aurifasciatus	Philautus aurifasciatus	Anura	Rhacophoridae	0	0	0	0	0	0	0	0	0	0	0	0	0	Han and Fu (2013)			1	Oliveira et al. (2017)		terrestrial, leaf litter, crevices	1	na	0	Meegaskumbura et al. (2015), Pereira et al. (2017), AmphibiaWeb/IUCN	eggs laid in moist, non-aquatic environments, such as leaves, leaf litter or crevices, or buried in soil with no free-swimming larval stage (embryonic development, endotrophic); fully developed terrestrial froglets emerge from the eggs	33	2.7	13	Allen et al. (2017), Oliveira et al. (2017)
Philoria_sphagnicolus	Philoria sphagnicolus	Anura	Limnodynastidae	0	1	0	0	0	0	0	0	0	0	0	0	0	Moore (1961), Crump (1995), Wells (2007), Summers et al. (2006, 2007), Brown et al. (2010), Han and Fu (2013), Gomez-Mestre et al. (2012)	generally a female was adjacent to each egg mass (Moore 1961)	Han and Fu (2013), citing AmphibiaWeb, indicate male parental care, as does Summers et al. (2006, 2007). AmphibiaWeb states: "Males tend to the nests whilst the females move on after about 5 days." Crump (1995) and Wells (2007) indicate female care, citing Moore (1961). Moore (1961) indicates that generally a female was adjacent to each egg mass.	0	Oliveira et al. (2017)	Summers et al. (2007) indicates direct-development or non-feeding tadpoles. Oliveira et al. (2017) indicates no direct-development. AmphibiaWeb indicates non-feeding tadpoles.	in moist spot such as burrows of wet moss, rock crevice, or under log	1	in nest	1	Moore (1961), Crump (1995), Wells (2007), Summers et al. (2007), Brown et al. (2010), Gomez-Mestre et al. (2012), Pereira et al. (2017), Thibaudeau and Altig (1999), AmphibiaWeb/IUCN		37	3.2	57	Allen et al. (2017), Oliveira et al. (2017)
Phrynobatrachus_acridoides	Phrynobatrachus acridoides	Anura	Phrynobatrachidae	0	0	0	0	0	0	0	0	0	0	0	0	0	Gomez-Mestre et al. (2012)			0	Oliveira et al. (2017)		aquatic, breeds in temporary, and sometimes permanent, waterbodies, including puddles, pools, swamps, vleis, roadside ditches, and flooded grassy depressions	0	aquatic, breeds in temporary, and sometimes permanent, waterbodies, including puddles, pools, swamps, vleis, roadside ditches, and flooded grassy depressions	0	Harper et al. (2010), Zimkus et al. (2012), Gomez-Mestre et al. (2012), AmphibiaWeb/IUCN	aquatic eggs, presumed feeding aquatic tadpoles	31	0.8	105	Allen et al. (2017), Oliveira et al. (2017)
Phrynobatrachus_calcaratus	Phrynobatrachus calcaratus	Anura	Phrynobatrachidae	0	0	0	0	0	0	0	0	0	0	0	0	0	Brown et al. (2010), Gomez-Mestre et al. (2012)			0	Oliveira et al. (2017)		temporary stagnant pools	0	aquatic, temporary stagnant pools	0	Brown et al. (2010), Gomez-Mestre et al. (2012), Zimkus et al. (2012), AmphibiaWeb/IUCN	aquatic eggs (75-220); aquatic, feeding tadpoles	25	0.8	255	Allen et al. (2017), Oliveira et al. (2017), Stark and Meiri (2017)
Phrynobatrachus_mababiensis	Phrynobatrachus mababiensis	Anura	Phrynobatrachidae	0	0	0	0	0	0	0	0	0	0	0	0	0	Han and Fu (2013), Gomez-Mestre et al. (2012)			0	Oliveira et al. (2017)		aquatic, permanent, semi-permanent and temporary waters, including marshes, vleis and ponds, slow-flowing streams, the edges of small pans and shallow stagnant water amongst emergent vegetation	0	permanent, semi-permanent and temporary waters, including marshes, vleis and ponds, slow-flowing streams, the edges of small pans and shallow stagnant water amongst emergent vegetation	0	Gomez-Mestre et al. (2012), Zimkus et al. (2012), AmphibiaWeb/IUCN	aquatic eggs and tadpoles	21	0.9	775	Allen et al. (2017), Oliveira et al. (2017)
Phrynobatrachus_natalensis	Phrynobatrachus natalensis	Anura	Phrynobatrachidae	0	0	0	0	0	0	0	0	0	0	0	0	0	Han and Fu (2013), Gomez-Mestre et al. (2012)			0	Oliveira et al. (2017)		temporary ponds and puddles	0	temporary ponds and puddles	0	Gomez-Mestre et al. (2012), Zimkus et al. (2012), AmphibiaWeb/IUCN	aquatic eggs; feeding aquatic tadpoles	40	0.9	742	Allen et al. (2017), Oliveira et al. (2017), Stark and Meiri (2017), Liedtke et al. (2018)
Phrynobatrachus_sandersoni	Phrynobatrachus sandersoni	Anura	Phrynobatrachidae	0	1	0	0	0	0	0	0	0	0	0	0	0	Crump (1995), Wells (2007), Gomez-Mestre et al. (2012)			0	Oliveira et al. (2017)		leaf near stream	1	on land	1	Crump (1995), Wells (2007), Zimkus et al. (2012), Gomez-Mestre et al. (2012), Thibaudeau and Altig (1999), AmphibiaWeb/IUCN	clutches laid on vegetation; non-feeding tadpoles (semi-direct development); female attends eggs at night	23	2.3	15	Allen et al. (2017), Oliveira et al. (2017)
Phrynomantis_bifasciatus	Phrynomantis bifasciatus	Anura	Microhylidae	0	0	0	0	0	0	0	0	0	0	0	0	0	Summers et al. (2006, 2007), Brown et al. (2010), Gomez-Mestre et al. (2012)		Han and Fu (2013), citing Beck (1998), indicate male parental care. Summers et al. (2006, 2007) and Brown et al. (2010) indicate no parental care. Couldn't find any primary references indicating this species has parental care or what type of care. Furthermore, AmphibiaWeb has detailed breeding description for this speices and doesn't mention parental care. Scored as no parental care.	0	Oliveira et al. (2017), Summers et al. (2007)		attached to floating vegetation in temporary pools	0	temporary rain pools	0	Summers et al. (2007), Brown et al. (2010), Gomez-Mestre et al. (2012), AmphibiaWeb/IUCN		75	1.3	750	Allen et al. (2017), Oliveira et al. (2017), Stark and Meiri (2017)
Phrynomantis_microps	Phrynomantis microps	Anura	Microhylidae	0	0	0	0	0	0	0	0	0	0	0	0	0	Hirschfeld and Rodel (2011), Gomez-Mestre et al. (2012)		No parental care mentioned in primary reference despite detailed description of breeding.	0	Oliveira et al. (2017)		pond	0	pond	0	Hirschfeld and Rodel (2011), Gomez-Mestre et al. (2012), AmphibiaWeb/IUCN		62	2.3	724	Allen et al. (2017), Oliveira et al. (2017)
Phyllobates_terribilis	Phyllobates terribilis	Anura	Dendrobatidae	1	0	0	0	0	1	0	0	0	0	0	0	0	Crump (1995), Wells (2007), Summers et al. (2006, 2007), Brown et al. (2010), Han and Fu (2013), Gomez-Mestre et al. (2012), Grant et al. (2017)		Grant et al. (2017) score as male tadpole transport but expicitly score as no egg attendance; this seems odd given that other references indicate, and all other species in the genus apparently have both male egg attendance and tadpole transport.	0	Oliveira et al. (2017), Summers et al. (2007)		terrestrial, on the ground	1	pools / phytotelma	0	Crump (1995), Wells (2007), Summers et al. (2007), Brown et al. (2010), Gomez-Mestre et al. (2012), Grant et al. (2017), AmphibiaWeb/IUCN	Grant et al. (2017) and Brown et al. (2010) indicate larval habitat is phylotelm, while other listed references indicate larval habitat is 'pools'	43.2	2.5	17	Allen et al. (2017), Oliveira et al. (2017), Stark and Meiri (2017)
Phyllobates_vittatus	Phyllobates vittatus	Anura	Dendrobatidae	1	0	0	0	0	1	0	0	0	0	0	0	0	Crump (1995), Wells (2007), Moser (2010), Weygoldt(1987), Summers et al. (2006, 2007), Brown et al. (2010), Han and Fu (2013), Gomez-Mestre et al. (2012), Grant et al. (2017)			0	Oliveira et al. (2017), Summers et al. (2007)		leaves above the ground: preferentially on a bromeliad leaf, occasionally on a fern leaf	1	tree holes, small forest-floor puddle, or water in a fallen palm frond, or a tree-hole	0	Crump (1995), Wells (2007), Lehtinen et al. (2004), Moser (2010), Weygoldt(1987), Summers et al. (2007), Brown et al. (2010), Gomez-Mestre et al. (2012), Grant et al. (2017), AmphibiaWeb/IUCN		31	2.5	16	Allen et al. (2017), Oliveira et al. (2017)
Phyllodytes_luteolus	Phyllodytes luteolus	Anura	Hylidae	0	0	0	0	0	0	0	0	0	0	0	0	0	Giaretta (1996), Zamudio et al. (2016)		Summers et al. (2006, 2007) indicates female parental care and Gomez-Mestre et al. (2012) indicate parental care. Han and Fu (2013) and Brown et al. (2010) indicate no parental care. Could not find any primary references indicating this species has parental care or the type of care. AmphibiaWeb does not mention parental care. Giaretta (1996) describe eggs, tadpoles, and reproductive ecology and d…	0	Oliveira et al. (2017), Summers et al. (2007)		water in bromeliads	0	in bromeliad	0	Giaretta (1996), Lehtinen et al. (2004), Summers et al. (2007), Brown et al. (2010), Moser (2010), Haddad and Prado (2005), Gomez-Mestre et al. (2012), Zamudio et al. (2016), AmphibiaWeb/IUCN	Reproductive mode 6 of Haddad and Prado (2005), eggs and exotrophic tadpoles in water in tree holes or aerial plants. This reproductive mode applies to genus Phyllodytes (Haddad and Prado 2005).	23	1.1	13	Allen et al. (2017), Oliveira et al. (2017)
Phyllomedusa_atelopoides	Callimedusa atelopoides	Anura	Phyllomedusidae	0	0	0	0	0	0	0	0	0	0	0	0	0	Duellman et al. (1988), Gomez-Mestre et al. (2012), Zamudio et al. (2016)		Han and Fu (2013), citing AmphibiaWeb, indicate female parental care. Checked AmphibiaWeb as well as the primary reference, Duellman et al. (1988), and only found mention of 'the eggs are enclosed in a leaf wraped around the eggs by the female.' This is considered nest construction rather than parental care.	0	Oliveira et al. (2017)		on a leaf above ground at edge of shallow pool. Eggs are enclosed in a leaf which the female wraps around the clutch	1	pool	0	Duellman et al. (1988), Gomez-Mestre et al. (2012), Zamudio et al. (2016), AmphibiaWeb/IUCN		49	3	20	Allen et al. (2017), Oliveira et al. (2017)
Phyllomedusa_azurea	Pithecopus azureus	Anura	Phyllomedusidae	0	0	0	0	0	0	0	0	0	0	0	0	0	Rodrigues et al. (2007), Zamudio et al. (2016)		No parental care mentioned in primary reference despite detailed description of breeding.	0	Oliveira et al. (2017)		folded leaf nest over pool	1	lentic waters, pond	0	Rodrigues et al. (2007), Zamudio et al. (2016), AmphibiaWeb/IUCN		44.4	2.1	96	Oliveira et al. (2017)
Phyllomedusa_bicolor	Phyllomedusa bicolor	Anura	Phyllomedusidae	0	0	0	0	0	0	0	0	0	0	0	0	0	Han and Fu (2013), Gomez-Mestre et al. (2012), Zamudio et al. (2016)			0	Oliveira et al. (2017)		folded leaf nest above pond or puddle	1	pond or puddle	0	Hodl (1990), Gomez-Mestre et al. (2012), Zamudio et al. (2016), AmphibiaWeb/IUCN		135	2.7	860	Allen et al. (2017), Oliveira et al. (2017), Stark and Meiri (2017), Liedtke et al. (2018)
Phyllomedusa_distincta	Phyllomedusa distincta	Anura	Phyllomedusidae	0	0	0	0	0	0	0	0	0	0	0	0	0	Zamudio et al. (2016)			0	Oliveira et al. (2017)		rolled leaf nest above permanent pond	1	pond	0	Zamudio et al. (2016), AmphibiaWeb/IUCN		70	2.6	214	Allen et al. (2017), Oliveira et al. (2017)
Phyllomedusa_hypochondrialis	Pithecopus hypochondrialis	Anura	Phyllomedusidae	0	0	0	0	0	0	0	0	0	0	0	0	0	Han and Fu (2013), Gomez-Mestre et al. (2012), Zamudio et al. (2016)			0	Oliveira et al. (2017)		folded leaf nest above pond or puddle	1	pond or puddle	0	Hodl (1990), Gomez-Mestre et al. (2012), Zamudio et al. (2016), AmphibiaWeb/IUCN		46	2	69	Allen et al. (2017), Oliveira et al. (2017)
Phyllomedusa_megacephala	Pithecopus megacephala	Anura	Phyllomedusidae	0	0	0	0	0	0	0	0	0	0	0	0	0	de Oliveira et al. (2012)		No parental care mentioned in primary reference despite detailed description of breeding.	0	Oliveira et al. (2017)		folded leaf nest above water	1	water	0	de Oliveira et al. (2012), AmphibiaWeb/IUCN		60.2	4.4	40	Allen et al. (2017), Oliveira et al. (2017)
Phyllomedusa_palliata	Pithecopus palliatus	Anura	Phyllomedusidae	0	0	0	0	0	0	0	0	0	0	0	0	0	Han and Fu (2013), Gomez-Mestre et al. (2012), Zamudio et al. (2016)			0	Oliveira et al. (2017)		upper side of leaves, leaf nest (Zamudio et al. 2016)	1	pond or puddle	0	Hodl (1990), Gomez-Mestre et al. (2012), Zamudio et al. (2016), AmphibiaWeb/IUCN		62.3	3.1	58	Allen et al. (2017), Oliveira et al. (2017)
Phyllomedusa_sauvagii	Phyllomedusa sauvagii	Anura	Phyllomedusidae	0	0	0	0	0	0	0	0	0	0	0	0	0	Rodrigues et al. (2007), Zamudio et al. (2016)		No parental care mentioned in primary reference despite detailed description of breeding.	0	Oliveira et al. (2017)		folded leaf nest	1	lentic waters	0	Rodrigues et al. (2007), Crump (2015), Zamudio et al. (2016), AmphibiaWeb/IUCN		96.6	2.6	515	Allen et al. (2017), Oliveira et al. (2017), Stark and Meiri (2017)
Phyllomedusa_tarsius	Phyllomedusa tarsius	Anura	Phyllomedusidae	0	0	0	0	0	0	0	0	0	0	0	0	0	Han and Fu (2013), Gomez-Mestre et al. (2012), Zamudio et al. (2016)			0	Oliveira et al. (2017)		folded leaf nest above pond or puddle	1	pond, puddle, or occasionally stream	0	Hodl (1990), Gomez-Mestre et al. (2012), Zamudio et al. (2016), AmphibiaWeb/IUCN		112	3.5	490	Allen et al. (2017), Oliveira et al. (2017)
Phyllomedusa_tetraploidea	Phyllomedusa tetraploidea	Anura	Phyllomedusidae	0	0	0	0	0	0	0	0	0	0	0	0	0	Dias et al. (2013), Zamudio et al. (2016)		No parental care mentioned in primary reference despite detailed description of breeding.	0	Oliveira et al. (2017)		leaf nest above pond	1	pond	0	Dias et al. (2013), Zamudio et al. (2016), AmphibiaWeb/IUCN		69.4	2.9	231	Oliveira et al. (2017)
Phyllomedusa_tomopterna	Callimedusa tomopterna	Anura	Phyllomedusidae	0	0	0	0	0	0	0	0	0	0	0	0	0	Summers et al. (2006, 2007), Brown et al. (2010), Han and Fu (2013), Gomez-Mestre et al. (2012), Zamudio et al. (2016)			0	Oliveira et al. (2017), Summers et al. (2007)		folded leaf nest above pond or puddle	1	pond, puddle, or occasionally stream	0	Hodl (1990), Summers et al. (2007), Brown et al. (2010), Gomez-Mestre et al. (2012), Zamudio et al. (2016), AmphibiaWeb/IUCN		62.3	3.3	67	Allen et al. (2017), Oliveira et al. (2017)
Phyllomedusa_trinitatis	Phyllomedusa trinitatis	Anura	Phyllomedusidae	0	0	0	0	0	0	0	0	0	0	0	0	0	Summers et al. (2006, 2007), Brown et al. (2010), Zamudio et al. (2016)			0	Oliveira et al. (2017), Summers et al. (2007)		leaf nest above pond	1	pond	0	Summers et al. (2007), Brown et al. (2010), Zamudio et al. (2016), AmphibiaWeb/IUCN		95.5	3	40	Allen et al. (2017), Oliveira et al. (2017)
Phyllomedusa_vaillantii	Phyllomedusa vaillantii	Anura	Phyllomedusidae	0	0	0	0	0	0	0	0	0	0	0	0	0	Summers et al. (2006, 2007), Brown et al. (2010), Han and Fu (2013), Gomez-Mestre et al. (2012), Zamudio et al. (2016)			0	Oliveira et al. (2017), Summers et al. (2007)		eggs in gelatinous mass, leaf nest over pond	1	pond	0	Bitar et al. (2012), Hodl (1990), Summers et al. (2007), Brown et al. (2010), Gomez-Mestre et al. (2012), Zamudio et al. (2016), AmphibiaWeb/IUCN	Reproductive mode 24 of Haddad and Prado (2005).	84	2.2	950	Allen et al. (2017), Oliveira et al. (2017)
Physalaemus_albonotatus	Physalaemus albonotatus	Anura	Leptodactylidae	0	0	0	0	0	0	0	0	0	0	0	0	0	Zamudio et al. (2016)			0	Oliveira et al. (2017)		foam nest on pond	0	aquatic, ponds and ditches	0	Zamudio et al. (2016), Pereira et al. (2017), AmphibiaWeb/IUCN		34.1	1	719	Allen et al. (2017), Oliveira et al. (2017)
Physalaemus_biligonigerus	Physalaemus biligonigerus	Anura	Leptodactylidae	0	0	0	0	0	0	0	0	0	0	0	0	0	Gomez-Mestre et al. (2012), Zamudio et al. (2016)			0	Oliveira et al. (2017)		foam nest on water surface	0	pond	0	Gomez-Mestre et al. (2012), Crump (2015), Zamudio et al. (2016), Pereira et al. (2017), AmphibiaWeb/IUCN		40	1	800	Allen et al. (2017), Oliveira et al. (2017), AmphibiaWeb
Physalaemus_centralis	Physalaemus centralis	Anura	Leptodactylidae	0	0	0	0	0	0	0	0	0	0	0	0	0	Brasileiro and Martins (2006), Zamudio et al. (2016)		No parental care mentioned in primary reference despite detailed description of breeding.	0	Oliveira et al. (2017)		foam nest on top of water	0	pond	0	Brasileiro and Martins (2006), Bitar et al. (2012), Zamudio et al. (2016), Pereira et al. (2017), AmphibiaWeb/IUCN	Reproductive mode 11 of Haddad and Prado (2005).	40	1	1842	Allen et al. (2017), Oliveira et al. (2017)
Physalaemus_cuvieri	Physalaemus cuvieri	Anura	Leptodactylidae	0	0	0	0	0	0	0	0	0	0	0	0	0	Summers et al. (2006, 2007), Brown et al. (2010), Gomez-Mestre et al. (2012), Zamudio et al. (2016)			0	Oliveira et al. (2017), Summers et al. (2007)		foam nest floating on pond, attached to grass stems at margin of pond	0	pond	0	Bitar et al. (2012), Summers et al. (2007), Brown et al. (2010), Gomez-Mestre et al. (2012), Zamudio et al. (2016), Pereira et al. (2017), AmphibiaWeb/IUCN	Reproductive mode 11 of Haddad and Prado (2005).	36.5	1.9	604	Allen et al. (2017), Oliveira et al. (2017)
Physalaemus_ephippifer	Physalaemus ephippifer	Anura	Leptodactylidae	0	0	0	0	0	0	0	0	0	0	0	0	0	Summers et al. (2006, 2007), Brown et al. (2010), Gomez-Mestre et al. (2012), Zamudio et al. (2016)			0	Oliveira et al. (2017), Summers et al. (2007)		aquatic foam nest	0	lentic water	0	Hodl (1990), Summers et al. (2007), Brown et al. (2010), Gomez-Mestre et al. (2012), Zamudio et al. (2016), Pereira et al. (2017), AmphibiaWeb/IUCN	Hodl (1990) indicates reproudctive mode 8 - foam nest on water surface. feeding tadpoles in lentic water.	29	1.5	410	Allen et al. (2017), Oliveira et al. (2017)
Physalaemus_riograndensis	Physalaemus riograndensis	Anura	Leptodactylidae	0	0	0	0	0	0	0	0	0	0	0	0	0	Zamudio et al. (2016)			0	Oliveira et al. (2017)		in foam nests, attached to vegetation at the marign of the pond	0	ponds	0	Zamudio et al. (2016), Pereira et al. (2017), AmphibiaWeb/IUCN		16.9	0.7	225	Allen et al. (2017), Oliveira et al. (2017)
Pipa_carvalhoi	Pipa carvalhoi	Anura	Pipidae	0	0	1	0	0	0	0	0	0	0	0	0	0	Crump (1995), Lehtinen and Nussbaum (2003), Han and Fu (2013)	eggs embedded in female's dorsum. Eggs hatch as tadpoles, which leave the female and undergo a free-swimming larval stage		0	Oliveira et al. (2017)		females back	0	aquatic, permanent waterbodies	0	Crump (1995), Lehtinen and Nussbaum (2003), Haddad and Prado (2005), AmphibiaWeb/IUCN	Reproductive mode 15 of Haddad and Prado (2005), eggs embedded in dorsum of aquatic female, eggs hatch into exotrophic tadpoles	68	2.1	140	Allen et al. (2017), Oliveira et al. (2017)
Pipa_pipa	Pipa pipa	Anura	Pipidae	0	0	1	0	0	0	0	0	0	0	0	0	0	Crump (1995), Lehtinen and Nussbaum (2003), Summers et al. (2006, 2007), Brown et al. (2010), Han and Fu (2013), Gomez-Mestre et al. (2012)	eggs embedded in female's dorsum. Direct development		1	Oliveira et al. (2017), Summers et al. (2007)		females back	0	na	0	Hodl (1990), Crump (1995), Lehtinen and Nussbaum (2003), Summers et al. (2007), Brown et al. (2010), Gomez-Mestre et al. (2012), AmphibiaWeb/IUCN	direct development on dorsum of aquatic frogs	171	6	73	Allen et al. (2017), Oliveira et al. (2017), Stark and Meiri (2017), Liedtke et al. (2018)
Platypelis_grandis	Cophyla grandis	Anura	Microhylidae	1	0	0	0	0	0	0	0	0	0	0	0	0	Blommers-Schlosser (1975), Crump (1995), Wells (2007), Moser (2010), Summers et al. (2006, 2007), Brown et al. (2010), Gomez-Mestre et al. (2012)			0	Oliveira et al. (2017)	Summers et al. (2007) indicates direct-development or non-feeding tadpoles. Oliveira et al. (2017) indicates no direct-development. Primary references indicate aquatic tadpoles that are non-feeding	tree hole	0	water of large tree holes	0	Blommers-Schlosser (1975), Crump (1995), Wells (2007), Lehtinen et al. (2004), Moser (2010), Summers et al. (2007), Brown et al. (2010), Gomez-Mestre et al. (2012), Pereira et al. (2017), Thibaudeau and Altig (1999), AmphibiaWeb/IUCN	Summers et al. (2007) indicates no phytotelm, in contrast to other references.	88	4	95	Allen et al. (2017), Oliveira et al. (2017), Liedtke et al. (2018)
Platyplectrum_ornatum	Platyplectrum ornatum	Anura	Limnodynastidae	0	0	0	0	0	0	0	0	0	0	0	0	0	Tyler and Crook (1987), Summers et al. (2006, 2007), Brown et al. (2010), Gomez-Mestre et al. (2012)		Han and Fu (2013), citing Tyler et al. (1983), indicates parental care. Summers et al. (2006, 2007) and Brown et al. (2010) indicate no parental care. Don't have access to Tyler et al. (1983) but Tyler and Crook (1987) provide detailed breeding description for L. ornatus and save foam nest, there is no indication of parental care in this species.	0	Oliveira et al. (2017), Summers et al. (2007)		foam nest floating on surface of pool	0	pools	0	Tyler and Crook (1987), Summers et al. (2007), Brown et al. (2010), Gomez-Mestre et al. (2012), Pereira et al. (2017), AmphibiaWeb/IUCN		45	1.2	915	Allen et al. (2017), Oliveira et al. (2017), Liedtke et al. (2018)
Platyplectrum_spenceri	Platyplectrum spenceri	Anura	Limnodynastidae	0	0	0	0	0	0	0	0	0	0	0	0	0	Summers et al. (2006, 2007), Brown et al. (2010), Gomez-Mestre et al. (2012)			0	Oliveira et al. (2017), Summers et al. (2007)		in foam nests in temporary ponds	0	temporary ponds	0	Summers et al. (2007), Brown et al. (2010), Gomez-Mestre et al. (2012), Pereira et al. (2017), AmphibiaWeb/IUCN		50	1.5	1129	Allen et al. (2017), Oliveira et al. (2017)
Plectrohyla_arborescandens	Sarcohyla arborescandens	Anura	Hylidae	0	0	0	0	0	0	0	0	0	0	0	0	0	Summers et al. (2006, 2007), Brown et al. (2010), Han and Fu (2013)			0	Oliveira et al. (2017), Summers et al. (2007)		stream-breeding	0	stream	0	Summers et al. (2007), Brown et al. (2010), AmphibiaWeb/IUCN		51.6	2.2	436	Allen et al. (2017), Oliveira et al. (2017)
Plectrohyla_guatemalensis	Plectrohyla guatemalensis	Anura	Hylidae	0	0	0	0	0	0	0	0	0	0	0	0	0	Summers et al. (2006, 2007), Brown et al. (2010), Han and Fu (2013), Zamudio et al. (2016)			0	Oliveira et al. (2017), Summers et al. (2007)		stream-breeding species	0	stream	0	Summers et al. (2007), Brown et al. (2010), Zamudio et al. (2016), AmphibiaWeb/IUCN		76.1	2	196	Allen et al. (2017), Oliveira et al. (2017)
Plectrohyla_matudai	Plectrohyla matudai	Anura	Hylidae	0	0	0	0	0	0	0	0	0	0	0	0	0	Han and Fu (2013), Zamudio et al. (2016)			0	Oliveira et al. (2017)		permanent and cold rivers	0	stream	0	Zamudio et al. (2016), AmphibiaWeb/IUCN		49	2.2	123	Allen et al. (2017), Oliveira et al. (2017)
Plethodon_albagula	Plethodon albagula	Caudata	Plethodontidae	0	1	0	0	0	0	0	0	0	0	0	0	0	Milanovich et al. (2006)			1	Oliveira et al. (2017)		terrestrial, in mine shaft, damp protected locations such as under rotten log	1	na	0	Milanovich et al. (2006), AmphibiaWeb/IUCN		163.5	4.5	12	Allen et al. (2017), Oliveira et al. (2017)
Plethodon_angusticlavius	Plethodon angusticlavius	Caudata	Plethodontidae	0	1	0	0	0	0	0	0	0	0	0	0	0	Briggler and Puckette (2003)			1	Oliveira et al. (2017)		crevice within cave	1	na	0	Briggler and Puckette (2003), AmphibiaWeb/IUCN		79	4.5	6	Allen et al. (2017), Oliveira et al. (2017)
Plethodon_cinereus	Plethodon cinereus	Caudata	Plethodontidae	0	1	0	0	0	0	0	0	0	0	0	0	0	Crump (1995), Nussbaum (1985, 2003), Reinhard et al. (2013)			1	Oliveira et al. (2017)		Females deposit eggs in moist natural cavities within leaf litter, soil burrows, or rotting logs	1	na	0	Crump (1995), Nussbaum (1985, 2003), Reinhard et al. (2013), AmphibiaWeb/IUCN		122	3.5	8	Allen et al. (2017), Oliveira et al. (2017), AmphibiaWeb, Liedtke et al. (2018)
Plethodon_dorsalis	Plethodon dorsalis	Caudata	Plethodontidae	0	1	0	0	0	0	0	0	0	0	0	0	0	Reinhard et al. (2013)			1	Oliveira et al. (2017)		Clutches are deposited within rock crevices, subterranean cavities, and in caves	1	na	0	Reinhard et al. (2013), AmphibiaWeb/IUCN		111	4.5	6	Oliveira et al. (2017)
Plethodon_dunni	Plethodon dunni	Caudata	Plethodontidae	0	1	0	0	0	0	0	0	0	0	0	0	0	Crump (1995), Nussbaum (1985)			1	Oliveira et al. (2017)		in crevice of shale outcropping	1	na	0	Crump (1995), Nussbaum (1985), AmphibiaWeb/IUCN		150	5	9	Allen et al. (2017), Oliveira et al. (2017), Liedtke et al. (2018)
Plethodon_elongatus	Plethodon elongatus	Caudata	Plethodontidae	0	1	0	0	0	0	0	0	0	0	0	0	0	Crump (1995), Nussbaum (1985)			1	Oliveira et al. (2017)		subterranean cavities associated with unconsolidated talus and other hard substrates	1	na	0	Crump (1995), Nussbaum (1985), AmphibiaWeb/IUCN		152	4.5	7	Allen et al. (2017), Oliveira et al. (2017), Stark and Meiri (2017), Liedtke et al. (2018)
Plethodon_glutinosus	Plethodon glutinosus	Caudata	Plethodontidae	0	1	0	0	0	0	0	0	0	0	0	0	0	Crump (1995), Nussbaum (1985), Reinhard et al. (2013)			1	Oliveira et al. (2017)		within rotting logs	1	na	0	Crump (1995), Nussbaum (1985), Reinhard et al. (2013), AmphibiaWeb/IUCN		206	4.5	21	Allen et al. (2017), Oliveira et al. (2017), Liedtke et al. (2018)
Plethodon_hoffmani	Plethodon hoffmani	Caudata	Plethodontidae	0	1	0	0	0	0	0	0	0	0	0	0	0	Crump (1995), Nussbaum (1985)			1	Oliveira et al. (2017)		moist cavities	1	na	0	Crump (1995), Nussbaum (1985), AmphibiaWeb/IUCN		137	4.5	6	Allen et al. (2017), Oliveira et al. (2017), Liedtke et al. (2018)
Plethodon_kentucki	Plethodon kentucki	Caudata	Plethodontidae	0	1	0	0	0	0	0	0	0	0	0	0	0	Marvin (1996)			1	Oliveira et al. (2017)		underground cavities, rotting logs, underground, or in rock crevices	1	na	0	Marvin (1996), AmphibiaWeb/IUCN		168	4.5	11	Allen et al. (2017), Oliveira et al. (2017), Stark and Meiri (2017)
Plethodon_vehiculum	Plethodon vehiculum	Caudata	Plethodontidae	0	1	0	0	0	0	0	0	0	0	0	0	0	Crump (1995), Nussbaum (1985)			1	Oliveira et al. (2017)		on land in moist retreats	1	na	0	Crump (1995), Nussbaum (1985), AmphibiaWeb/IUCN		115	5.2	10	Allen et al. (2017), Oliveira et al. (2017)
Plethodontohyla_mihanika	Plethodontohyla mihanika	Anura	Microhylidae	1	0	0	0	0	0	0	0	0	0	0	0	0	Wells (2007), Brown et al. (2010), Gomez-Mestre et al. (2012)			0	Oliveira et al. (2017)		tree hole	0	tree holes and leaf axils	0	Wells (2007), Brown et al. (2010), Gomez-Mestre et al. (2012), Pereira et al. (2017), Thibaudeau and Altig (1999), AmphibiaWeb/IUCN		34.4	3	111	Allen et al. (2017), Oliveira et al. (2017)
Plethodontohyla_notosticta	Plethodontohyla notosticta	Anura	Microhylidae	1	0	0	1	0	0	0	0	0	0	0	0	0	Blommers-Schlosser (1975), Crump (1995), Wells (2007), Lehtinen and Nussbaum (2003), Summers et al. (2006, 2007), Brown et al. (2010), Gomez-Mestre et al. (2012)	males attend eggs and aquatic tadpoles until metamorphosis. Attending males in bamboo stumps bark at, and sometimes lunge toward intruders (Heying personal communication cited in Lehtinen and Nussbaum 2003)		0	Oliveira et al. (2017)	Summers et al. (2007) indicates direct-development or non-feeding tadpoles. Oliveira et al. (2017) indicates no direct-development. AmphibiaWeb and Blommers-Schlosser (1975) indicate non-feeding aquatic tadpoles in treeholes.	tree hole	0	tree holes	0	Blommers-Schlosser (1975), Crump (1995), Wells (2007), Lehtinen and Nussbaum (2003), Summers et al. (2007), Brown et al. (2010), Gomez-Mestre et al. (2012), Lehtinen et al. (2004), Moser (2010), , Pereira et al. (2017), Thibaudeau and Altig (1999), AmphibiaWeb/IUCN	Summers et al. (2007) and Brown et al. (2010) indicates no phytotelm, in contrast to other references.	42	3.1	82	Allen et al. (2017), Oliveira et al. (2017), Liedtke et al. (2018)
Pleurodeles_waltl	Pleurodeles waltl	Caudata	Salamandridae	0	0	0	0	0	0	0	0	0	0	0	0	0	Trochet et al. (2014), Nussbaum (1987)			0	Oliveira et al. (2017)		usually attached to submerged objects or plants	0	pond	0	Davenport and Summers (2010), Nussbaum (1987), Trochet et al. (2014), AmphibiaWeb/IUCN	larval environment is lentic-pond	300	2	950	Allen et al. (2017), Oliveira et al. (2017), Stark and Meiri (2017), Liedtke et al. (2018)
Pleurodema_brachyops	Pleurodema brachyops	Anura	Leptodactylidae	0	0	0	0	0	0	0	0	0	0	0	0	0	Gomez-Mestre et al. (2012), Zamudio et al. (2016)		Han and Fu (2013), citing AmphibiaWeb, indicate parental care. AmphibiaWeb indicates foam nest but no other parental care behaviors and couldn't find any primary references indicating parental care.	0	Oliveira et al. (2017)		foam nest on water	0	aquatic	0	Gomez-Mestre et al. (2012), Zamudio et al. (2016), Pereira et al. (2017), AmphibiaWeb/IUCN		34.5	1.1	1075	Allen et al. (2017), Oliveira et al. (2017)
Pleurodema_bufoninum	Pleurodema bufoninum	Anura	Leptodactylidae	0	0	0	0	0	0	0	0	0	0	0	0	0	Weigandt et al. (2004), Zamudio et al. (2016)			0	Oliveira et al. (2017)		temporary pools and ponds	0	temporary pools and ponds	0	Weigandt et al. (2004), Zamudio et al. (2016), Pereira et al. (2017), AmphibiaWeb/IUCN	Eggs in gelatinous string	56	1.8	1127	Allen et al. (2017), Oliveira et al. (2017), Weigandt et al. (2004)
Polypedates_leucomystax	Polypedates leucomystax	Anura	Rhacophoridae	0	0	0	0	0	0	0	0	0	0	0	0	0	Summers et al. (2006, 2007), Brown et al. (2010), Han and Fu (2013), Gomez-Mestre et al. (2012)			0	Oliveira et al. (2017), Summers et al. (2007)		foam nest above water	1	ephemeral pools	0	Summers et al. (2007), Brown et al. (2010), Li et al. (2009), Gomez-Mestre et al. (2012), Meegaskumbura et al. (2015), Pereira et al. (2017), AmphibiaWeb/IUCN	eggs laid on vegetation or rocks in a foam nest above water, with partially developed tadpoles (late hatching) emerging to feed (exotrophic) and complete development as free-living forms in water	80	1.7	295	Allen et al. (2017), Oliveira et al. (2017), Stark and Meiri (2017)
Polypedates_maculatus	Polypedates maculatus	Anura	Rhacophoridae	0	0	0	0	0	0	0	0	0	0	0	0	0	Girish and Saidapur (1999), Gomez-Mestre et al. (2012)		No parental care mentioned in primary reference despite detailed description of breeding.	0	Oliveira et al. (2017)		terrestrial foam nest near water	1	water tanks, pools	0	Girish and Saidapur (1999), Li et al. (2009), Gomez-Mestre et al. (2012), Meegaskumbura et al. (2015), Pereira et al. (2017), AmphibiaWeb/IUCN	eggs laid on vegetation or rocks in a foam nest above water, with partially developed tadpoles (late hatching) emerging to feed (exotrophic) and complete development as free-living forms in water	83	1.4	600	Allen et al. (2017), Oliveira et al. (2017)
Polypedates_megacephalus	Polypedates megacephalus	Anura	Rhacophoridae	0	0	0	0	0	0	0	0	0	0	0	0	0	Wu et al. (2010), Gomez-Mestre et al. (2012)		Han and Fu (2013), citing Fei et al. (2009), indicate male and female parental care. Don't have access to Fei et al. (2009), a book. However, Wu et al. (2010) describe the breeding and life history of this species, and save for the mention of foam nest, there is no indication of parental care. Han and Fu (2013) evidently consider foam nest construction as parental care but here we do not.	0	Oliveira et al. (2017)		foam nest near water	1	shallow, still waterbodies	0	Wu et al. (2010), Li et al. (2009), Gomez-Mestre et al. (2012), Pereira et al. (2017), AmphibiaWeb/IUCN		70	1.9	362	Allen et al. (2017), Oliveira et al. (2017), Stark and Meiri (2017)
Pristimantis_acuminatus	Pristimantis acuminatus	Anura	Craugastoridae	0	0	0	0	0	0	0	0	0	0	0	0	0	Gomez-Mestre et al. (2012)			1	Oliveira et al. (2017)		unknown / terrestrial	1	na	0	Gomez-Mestre et al. (2012), AmphibiaWeb/IUCN	Thought to have arboreal oviposition, direct development (Hodl 1990).	34	2.4	17	Allen et al. (2017), Oliveira et al. (2017)
Pristimantis_conspicillatus	Pristimantis conspicillatus	Anura	Craugastoridae	0	0	0	0	0	0	0	0	0	0	0	0	0	Gomez-Mestre et al. (2012)			1	Oliveira et al. (2017)		on land	1	na	0	Gomez-Mestre et al. (2012), AmphibiaWeb/IUCN		49	3.5	45	Allen et al. (2017), Oliveira et al. (2017)
Pristimantis_diadematus	Pristimantis diadematus	Anura	Craugastoridae	0	0	0	0	0	0	0	0	0	0	0	0	0	Gomez-Mestre et al. (2012)			1	Oliveira et al. (2017)		unknown / terrestrial	1	na	0	Gomez-Mestre et al. (2012), AmphibiaWeb/IUCN	Thought to have arboreal oviposition, direct development (Hodl 1990).	108	3.9	18	Allen et al. (2017), Oliveira et al. (2017)
Pristimantis_lanthanites	Pristimantis lanthanites	Anura	Craugastoridae	0	0	0	0	0	0	0	0	0	0	0	0	0	Gomez-Mestre et al. (2012)			1	Oliveira et al. (2017)		presumed to be leaf litter on forest floor	1	na	0	Gomez-Mestre et al. (2012), AmphibiaWeb/IUCN	Thought to have terrestrial or arboreal oviposition, direct development (Hodl 1990).	46	3.2	33	Allen et al. (2017), Oliveira et al. (2017)
Pristimantis_ockendeni	Pristimantis ockendeni	Anura	Craugastoridae	0	0	0	0	0	0	0	0	0	0	0	0	0	Gomez-Mestre et al. (2012)			1	Oliveira et al. (2017)		presumably leaf litter	1	na	0	Gomez-Mestre et al. (2012), AmphibiaWeb/IUCN	Thought to have terrestrial or arboreal oviposition, direct development (Hodl 1990).	29.5	3.5	26	Allen et al. (2017), Oliveira et al. (2017)
Probreviceps_loveridgei	Probreviceps loveridgei	Anura	Brevicipitidae	0	1	0	0	0	0	0	0	0	0	0	0	0	Muller et al. (2007)			1	Oliveira et al. (2017)		subterranean burrow	1	na	0	Muller et al. (2007), Thibaudeau and Altig (1999), AmphibiaWeb/IUCN	IUCN: The eggs are presumed to be deposited in burrows where they develop directly without a larval stage.	45	5	35	Allen et al. (2017), Oliveira et al. (2017)
Proteus_anguinus	Proteus anguinus	Caudata	Proteidae	1	1	0	0	0	0	0	0	0	0	0	0	0	AmphibiaWeb, Crump (1995), Nussbaum (1985, 1987, 2003), Reinhard et al. (2013), Trochet et al. (2014)	pattern of egg attendance is unclear; there are reports of only female attendance, only male attendance, and rare instances of biparental attendance	either sex recorded as caregiver	0	Oliveira et al. (2017)		under rocks in subterranean waters	0	lotic (subterranean)	0	Crump (1995), Nussbaum (1985, 1987, 2003), Reinhard et al. (2013), Trochet et al. (2014), AmphibiaWeb/IUCN	Trochet et al. (2014) indicates clutch position is on ground, while other references indicate eggs in hidden places underwater in caves	250	5	53	Allen et al. (2017), Oliveira et al. (2017), Voituron et al. (2011)
Pseudacris_brachyphona	Pseudacris brachyphona	Anura	Hylidae	0	0	0	0	0	0	0	0	0	0	0	0	0	Summers et al. (2006, 2007), Brown et al. (2010), Han and Fu (2013), Gomez-Mestre et al. (2012), Zamudio et al. (2016)			0	Oliveira et al. (2017), Summers et al. (2007)		shallow wetlands	0	shallow wetlands	0	Summers et al. (2007), Brown et al. (2010), Gomez-Mestre et al. (2012), Zamudio et al. (2016), AmphibiaWeb/IUCN		38	1.6	915	Allen et al. (2017), Oliveira et al. (2017), AmphibiaWeb
Pseudacris_brimleyi	Pseudacris brimleyi	Anura	Hylidae	0	0	0	0	0	0	0	0	0	0	0	0	0	Han and Fu (2013), Zamudio et al. (2016)			0	Oliveira et al. (2017)		flooded fields, swamps, ditches, floodplain pools, woodland pools	0	flooded fields, swamps, ditches, floodplain pools, woodland pools	0	Zamudio et al. (2016), AmphibiaWeb/IUCN		35	1.5	300	Allen et al. (2017), Oliveira et al. (2017), Liedtke et al. (2018)
Pseudacris_cadaverina	Hyliola cadaverina	Anura	Hylidae	0	0	0	0	0	0	0	0	0	0	0	0	0	Han and Fu (2013), Zamudio et al. (2016)			0	Oliveira et al. (2017)		quiet pools of streams	0	pools of still or slow-moving water	0	Zamudio et al. (2016), AmphibiaWeb/IUCN		51	2	265	Allen et al. (2017), Oliveira et al. (2017), Stark and Meiri (2017)
Pseudacris_clarkii	Pseudacris clarkii	Anura	Hylidae	0	0	0	0	0	0	0	0	0	0	0	0	0	Han and Fu (2013), Zamudio et al. (2016)			0	Oliveira et al. (2017)		temporary or permanent pools and ponds	0	temporary or permanent pools and ponds	0	Zamudio et al. (2016), AmphibiaWeb/IUCN		32	0.8	581	Allen et al. (2017), Oliveira et al. (2017)
Pseudacris_crucifer	Pseudacris crucifer	Anura	Hylidae	0	0	0	0	0	0	0	0	0	0	0	0	0	Summers et al. (2006, 2007), Brown et al. (2010), Han and Fu (2013), Gomez-Mestre et al. (2012), Zamudio et al. (2016)			0	Oliveira et al. (2017), Summers et al. (2007)		temporary or permanent pools and ponds	0	temporary or permanent pools and ponds	0	Summers et al. (2007), Brown et al. (2010), Gomez-Mestre et al. (2012), Zamudio et al. (2016), AmphibiaWeb/IUCN		37	1.2	769	Allen et al. (2017), Oliveira et al. (2017), Liedtke et al. (2018)
Pseudacris_feriarum	Pseudacris feriarum	Anura	Hylidae	0	0	0	0	0	0	0	0	0	0	0	0	0	Han and Fu (2013), Zamudio et al. (2016)			0	Oliveira et al. (2017)		Breeding sites include shallow ponds, flooded woodlands and pastures, and rainwater pools in ditches, fields, and open woods	0	Breeding sites include shallow ponds, flooded woodlands and pastures, and rainwater pools in ditches, fields, and open woods	0	Zamudio et al. (2016), AmphibiaWeb/IUCN		38	1	1000	Allen et al. (2017), Oliveira et al. (2017)
Pseudacris_illinoensis	Pseudacris illinoensis	Anura	Hylidae	0	0	0	0	0	0	0	0	0	0	0	0	0	Owen and Tucker (2006)		No parental care mentioned in primary reference despite detailed description of breeding.	0	Owen and Tucker (2006)		wetland	0	wetland	0	Owen and Tucker (2006)		48	2.3	580	Oliveira et al. (2017)
Pseudacris_maculata	Pseudacris maculata	Anura	Hylidae	0	0	0	0	0	0	0	0	0	0	0	0	0	Han and Fu (2013), Zamudio et al. (2016)			0	Amburgey et al. (2012)		marshes, rain pools, glacial kettle ponds, snow-melt pools, bog ponds, marshy edges of lakes and reservoirs, flooded areas, and other bodies of water with little or no current	0	marshes, rain pools, glacial kettle ponds, snow-melt pools, bog ponds, marshy edges of lakes and reservoirs, flooded areas, and other bodies of water with little or no current	0	Zamudio et al. (2016), AmphibiaWeb/IUCN		52	1.3	798	Allen et al. (2017), Oliveira et al. (2017)
Pseudacris_nigrita	Pseudacris nigrita	Anura	Hylidae	0	0	0	0	0	0	0	0	0	0	0	0	0	Summers et al. (2006, 2007), Brown et al. (2010), Han and Fu (2013), Gomez-Mestre et al. (2012), Zamudio et al. (2016)			0	Oliveira et al. (2017), Summers et al. (2007)		flooded roadside ditches and fields, margins of shallow ponds, temporary woodland pools and bogs	0	flooded roadside ditches and fields, margins of shallow ponds, temporary woodland pools and bogs	0	Summers et al. (2007), Brown et al. (2010), Gomez-Mestre et al. (2012), Zamudio et al. (2016), AmphibiaWeb/IUCN		32	1	79	Allen et al. (2017), Oliveira et al. (2017), Liedtke et al. (2018)
Pseudacris_ocularis	Pseudacris ocularis	Anura	Hylidae	0	0	0	0	0	0	0	0	0	0	0	0	0	Summers et al. (2006, 2007), Brown et al. (2010), Han and Fu (2013), Gomez-Mestre et al. (2012), Zamudio et al. (2016)			0	Oliveira et al. (2017), Summers et al. (2007)		rain-filled depressions and semi-permanent ponds	0	rain-filled depressions and semi-permanent ponds	0	Summers et al. (2007), Brown et al. (2010), Gomez-Mestre et al. (2012), Zamudio et al. (2016), AmphibiaWeb/IUCN		17.5	0.8	113	Allen et al. (2017), Oliveira et al. (2017), Liedtke et al. (2018)
Pseudacris_ornata	Pseudacris ornata	Anura	Hylidae	0	0	0	0	0	0	0	0	0	0	0	0	0	Han and Fu (2013), Zamudio et al. (2016)			0	Oliveira et al. (2017)		flooded fields and ditches, pine barren ponds, and cypress ponds	0	flooded fields and ditches, pine barren ponds, and cypress ponds	0	Zamudio et al. (2016), AmphibiaWeb/IUCN		40	1	43	Allen et al. (2017), Oliveira et al. (2017), Liedtke et al. (2018)
Pseudacris_regilla	Hyliola regilla	Anura	Hylidae	0	0	0	0	0	0	0	0	0	0	0	0	0	Summers et al. (2006, 2007), Brown et al. (2010), Han and Fu (2013), Gomez-Mestre et al. (2012), Zamudio et al. (2016)			0	Oliveira et al. (2017), Summers et al. (2007)		marshes, lakes, ponds, ditches, reservoirs and slow-moving streams	0	marshes, lakes, ponds, ditches, reservoirs and slow-moving streams	0	Summers et al. (2007), Brown et al. (2010), Gomez-Mestre et al. (2012), Zamudio et al. (2016), AmphibiaWeb/IUCN		50	1.3	730	Allen et al. (2017), Oliveira et al. (2017), Liedtke et al. (2018)
Pseudacris_streckeri	Pseudacris streckeri	Anura	Hylidae	0	0	0	0	0	0	0	0	0	0	0	0	0	Summers et al. (2006, 2007), Brown et al. (2010), Han and Fu (2013), Gomez-Mestre et al. (2012), Zamudio et al. (2016)			0	Oliveira et al. (2017), Summers et al. (2007)		flooded fields, ditches, small ponds, and vernal pools	0	flooded fields, ditches, small ponds, and vernal pools	0	Summers et al. (2007), Brown et al. (2010), Gomez-Mestre et al. (2012), Zamudio et al. (2016), AmphibiaWeb/IUCN		48	1.4	335	Allen et al. (2017), Oliveira et al. (2017)
Pseudacris_triseriata	Pseudacris triseriata	Anura	Hylidae	0	0	0	0	0	0	0	0	0	0	0	0	0	Summers et al. (2006, 2007), Brown et al. (2010), Han and Fu (2013), Zamudio et al. (2016)			0	Oliveira et al. (2017), Summers et al. (2007)		Breeding sites include quiet, shallow, usually temporary water with submerged and low emergent vegetation, especially rain-flooded meadows and ditches and temporary ponds in floodplains	0	Breeding sites include quiet, shallow, usually temporary water with submerged and low emergent vegetation, especially rain-flooded meadows and ditches and temporary ponds in floodplains	0	Summers et al. (2007), Brown et al. (2010), Zamudio et al. (2016), AmphibiaWeb/IUCN		39	1	780	Allen et al. (2017), Oliveira et al. (2017), Liedtke et al. (2018)
Pseudis_limellum	Lysapsus limellum	Anura	Hylidae	0	0	0	0	0	0	0	0	0	0	0	0	0	Gomez-Mestre et al. (2012)			0	Santana et al. (2013)		lentic waters	0	lentic waters	0	Santana et al. (2013), Hodl (1990), Gomez-Mestre et al. (2012), AmphibiaWeb/IUCN	Gomez-Mestre et al. (2012) indictes terrestrial eggs but all other references indicate aquatic breeder.	24.8	1.5	105	Allen et al. (2017), Oliveira et al. (2017)
Pseudis_minuta	Pseudis minuta	Anura	Hylidae	0	0	0	0	0	0	0	0	0	0	0	0	0	Gomez-Mestre et al. (2012), Zamudio et al. (2016)			0	Oliveira et al. (2017)		ponds and still-water pools of slowly moving creeks	0	ponds and still-water pools of slowly moving creeks	0	Gomez-Mestre et al. (2012), Zamudio et al. (2016), AmphibiaWeb/IUCN		51.1	1	486	Allen et al. (2017), Oliveira et al. (2017)
Pseudis_paradoxa	Pseudis paradoxa	Anura	Hylidae	0	0	0	0	0	0	0	0	0	0	0	0	0	Gomez-Mestre et al. (2012), Zamudio et al. (2016)			0	Oliveira et al. (2017)		permanent waterbodies	0	permanent waterbodies	0	Gomez-Mestre et al. (2012), Zamudio et al. (2016), AmphibiaWeb/IUCN		75	1.7	1834	Allen et al. (2017), Oliveira et al. (2017), Prado and Haddad (2005)
Pseudoamolops_sauteri	Rana sauteri	Anura	Ranidae	0	0	0	0	0	0	0	0	0	0	0	0	0	Han and Fu (2013)			0	Oliveira et al. (2017)		Eggs are found under submerged rocks at water depths of 10-15 cm in streams	0	tadpoles adapted to living in fast-flowing streams	0	Gomez-Mestre et al. (2012), AmphibiaWeb/IUCN		50.6	2.6	812	Allen et al. (2017), Oliveira et al. (2017), Stark and Meiri (2017)
Pseudoeurycea_goebeli	Pseudoeurycea goebeli	Caudata	Plethodontidae	0	1	0	0	0	0	0	0	0	0	0	0	0	Crump (1995), Nussbaum (1985)			1	Oliveira et al. (2017)		terrestrial	1	na	0	Crump (1995), Nussbaum (1985), AmphibiaWeb/IUCN		142	3.8	30	Allen et al. (2017), Oliveira et al. (2017)
Pseudopaludicola_falcipes	Pseudopaludicola falcipes	Anura	Leptodactylidae	0	0	0	0	0	0	0	0	0	0	0	0	0	Han and Fu (2013), Gomez-Mestre et al. (2012), Zamudio et al. (2016)			0	Oliveira et al. (2017)		temporary pools	0	temporary pools	0	Gomez-Mestre et al. (2012), Zamudio et al. (2016), Pereira et al. (2017), AmphibiaWeb/IUCN		18.1	1	300	Allen et al. (2017), Oliveira et al. (2017)
Pseudopaludicola_mystacalis	Pseudopaludicola mystacalis	Anura	Leptodactylidae	0	0	0	0	0	0	0	0	0	0	0	0	0	Zamudio et al. (2016)			0	Oliveira et al. (2017)		lentic waters	0	lentic water	0	Bitar et al. (2012), Zamudio et al. (2016), Pereira et al. (2017), AmphibiaWeb/IUCN	Reproductive mode 1 of Haddad and Prado (2005)	18.9	0.8	119	Allen et al. (2017), Oliveira et al. (2017)
Pseudophryne_bibronii	Pseudophryne bibronii	Anura	Myobatrachidae	1	0	0	0	0	0	0	0	0	0	0	0	0	Crump (1995), Wells (2007), Summers et al. (2006, 2007), Brown et al. (2010), Han and Fu (2013)			0	Oliveira et al. (2017), Summers et al. (2007)		burrow, terrestrially on damp leaf mould, in shallow nests or under stones or logs near water	1	pools	0	Crump (1995), Wells (2007), Summers et al. (2007), Brown et al. (2010), AmphibiaWeb/IUCN		36	2.1	112	Allen et al. (2017), Oliveira et al. (2017), Liedtke et al. (2018)
Pseudophryne_coriacea	Pseudophryne coriacea	Anura	Myobatrachidae	1	0	0	0	0	0	0	0	0	0	0	0	0	Wells (2007), Gomez-Mestre et al. (2012)			0	Oliveira et al. (2017)		under grass mat, in moist earth	1	pools	0	Wells (2007), Gomez-Mestre et al. (2012), AmphibiaWeb/IUCN		35	2.8	108	Allen et al. (2017), Oliveira et al. (2017)
Pseudotriton_montanus	Pseudotriton montanus	Caudata	Plethodontidae	0	1	0	0	0	0	0	0	0	0	0	0	0	Crump (1995), Nussbaum (1985, 2003), Reinhard et al. (2013)			0	Oliveira et al. (2017)		egg masses attached to dead leaves in springs, seeps, and bogs, or in rootlets that hung into water	0	larvae in the mud and decaying vegetation of springs, small streams, and swampy pools and ponds	0	Crump (1995), Nussbaum (1985, 2003), Reinhard et al. (2013), AmphibiaWeb/IUCN		207	3.5	135	Allen et al. (2017), Oliveira et al. (2017), Liedtke et al. (2018)
Pseudotriton_ruber	Pseudotriton ruber	Caudata	Plethodontidae	0	1	0	0	0	0	0	0	0	0	0	0	0	Reinhard et al. (2013)			0	Oliveira et al. (2017)		Eggs have been found deposited in springs, headwater streams, and seepage-fed mountain bogs. Attached to lower surface of flat rock beneath water surface	0	stream	0	Davenport and Summers (2010), Nussbaum (1987), Reinhard et al. (2013), AmphibiaWeb/IUCN	larval environment is lotic-stream	181	3.3	80	Allen et al. (2017), Oliveira et al. (2017), Liedtke et al. (2018)
Ptychadena_anchietae	Ptychadena anchietae	Anura	Ptychadenidae	0	0	0	0	0	0	0	0	0	0	0	0	0	Gomez-Mestre et al. (2012)			0	Oliveira et al. (2017)		shallow temporary ponds	0	shallow temporary ponds	0	Gomez-Mestre et al. (2012), AmphibiaWeb/IUCN		62	1	276	Allen et al. (2017), Oliveira et al. (2017)
Ptychadena_bibroni	Ptychadena bibroni	Anura	Ptychadenidae	0	0	0	0	0	0	0	0	0	0	0	0	0	Summers et al. (2006, 2007), Brown et al. (2010), Gomez-Mestre et al. (2012)			0	Oliveira et al. (2017), Summers et al. (2007)		small, stagnant temporary pools	0	small, stagnant temporary pools	0	Summers et al. (2007), Brown et al. (2010), Gomez-Mestre et al. (2012), AmphibiaWeb/IUCN		64	1.5	1150	Allen et al. (2017), Oliveira et al. (2017)
Ptychadena_mascareniensis	Ptychadena mascareniensis	Anura	Ptychadenidae	0	0	0	0	0	0	0	0	0	0	0	0	0	Summers et al. (2006, 2007), Brown et al. (2010), Han and Fu (2013)			0	Oliveira et al. (2017), Summers et al. (2007)		temporary ponds, car tracks, road ditches and swamps	0	temporary ponds, car tracks, road ditches and swamps	0	Summers et al. (2007), Brown et al. (2010), Zimkus et al. (2012), AmphibiaWeb/IUCN	aquatic eggs and tadpoles	72	1.1	1079	Allen et al. (2017), Oliveira et al. (2017), Stark and Meiri (2017)
Ptychadena_oxyrhynchus	Ptychadena oxyrhynchus	Anura	Ptychadenidae	0	0	0	0	0	0	0	0	0	0	0	0	0	Summers et al. (2006, 2007), Brown et al. (2010)			0	Oliveira et al. (2017), Summers et al. (2007)		breeds in puddles, ditches and ruts, preferring very small, temporary waterbodies	0	breeds in puddles, ditches and ruts, preferring very small, temporary waterbodies	0	Summers et al. (2007), Brown et al. (2010), AmphibiaWeb/IUCN		85	1.3	3500	Allen et al. (2017), Oliveira et al. (2017), Stark and Meiri (2017)
Ptychadena_tellinii	Ptychadena tellinii	Anura	Ptychadenidae	0	0	0	0	0	0	0	0	0	0	0	0	0	Summers et al. (2006, 2007), Brown et al. (2010), Gomez-Mestre et al. (2012)			0	Oliveira et al. (2017), Summers et al. (2007)		stagnant, temporary waters	0	stagnant, temporary waters	0	Summers et al. (2007), Brown et al. (2010), Gomez-Mestre et al. (2012), AmphibiaWeb/IUCN		57	1.2	1681	Allen et al. (2017), Oliveira et al. (2017)
Pyxicephalus_adspersus	Pyxicephalus adspersus	Anura	Pyxicephalidae	1	0	0	1	0	0	0	0	0	0	0	0	0	Kok et al. (1989), Cook et al. (2001), Crump (1995), Wells (2007), Lehtinen and Nussbaum (2003), Summers et al. (2006, 2007), Brown et al. (2010), Han and Fu (2013), Gomez-Mestre et al. (2012)	males accompany schools of tadpoles and actively defend them against predators until they metamorphose (Balinsky and Balinsky 1954). Males also construct channels between small pools and larger bodies of water, allowing tadpoles to escape entrapment in isoated pools (Kok et al. 1989). Cook et al. (2001) indicates that in addition to tadpole attendance, territorial males attend eggs as well, and m…		0	Oliveira et al. (2017), Summers et al. (2007)		shallow edge of the pond	0	pond	0	Kok et al. (1989), Cook et al. (2001), Crump (1995), Wells (2007), Lehtinen and Nussbaum (2003), Summers et al. (2007), Brown et al. (2010), Gomez-Mestre et al. (2012), Zimkus et al. (2012), AmphibiaWeb/IUCN	aquatic eggs and tadpoles	236	1.9	3917	Allen et al. (2017), Oliveira et al. (2017), Liedtke et al. (2018)
Pyxicephalus_edulis	Pyxicephalus edulis	Anura	Pyxicephalidae	0	0	0	0	0	0	0	0	0	0	0	0	0	Engelbrecht et al. (2015), Gomez-Mestre et al. (2012)		Gomez-Mestre et al. (2012) indicates no parental care. IUCN indicates males guard the tadpoles protecting them from predation. Engelbrecht et al. (2015) indicates: "Although some swarms of tadpoles were observed, we found no evidence of channel construction or guarding of tadpoles." Scored as no parental care.	0	Oliveira et al. (2017)		shallow, well-vegetated seasonal pans	0	shallow, well-vegetated seasonal pans	0	Engelbrecht et al. (2015), Gomez-Mestre et al. (2012), AmphibiaWeb/IUCN		140	1.5	2200	Allen et al. (2017), Oliveira et al. (2017)
Rana_adenopleura	Babina adenopleura	Anura	Ranidae	0	0	0	0	0	0	0	0	0	0	0	0	0	Liu (1950), Han and Fu (2013), Gomez-Mestre et al. (2012)		Han and Fu (2013), citing Liu (1950), indicate male parental care. Liu (1950) doesn't seem to contain any description of parental care unless nest construction is considered parental care. In this species males excavate nests from the soil in which eggs are eventually deposited. Here nest construciton is not considered parental care.	0	Oliveira et al. (2017)		small nests excavated from the banks of small pools	1	pools	0	Liu (1950), Gomez-Mestre et al. (2012), AmphibiaWeb/IUCN	males excavate nests. large amount of egg jelly	52.2	2	315	Allen et al. (2017), Oliveira et al. (2017)
Rana_amurensis	Rana amurensis	Anura	Ranidae	0	0	0	0	0	0	0	0	0	0	0	0	0	Han and Fu (2013), Gomez-Mestre et al. (2012)			0	Oliveira et al. (2017)		shallow lakes, ponds, ditches, large puddles and marshes with stagnant water	0	shallow lakes, ponds, ditches, large puddles and marshes with stagnant water	0	Gomez-Mestre et al. (2012), AmphibiaWeb/IUCN		70	2	2069	Allen et al. (2017), Oliveira et al. (2017)
Rana_areolata	Lithobates areolatus	Anura	Ranidae	0	0	0	0	0	0	0	0	0	0	0	0	0	Han and Fu (2013)			0	Oliveira et al. (2017)		shallow ditches, temporary ponds, flooded overflows from small streams, pasture ponds, and prairie wetlands	0	shallow ditches, temporary ponds, flooded overflows from small streams, pasture ponds, and prairie wetlands	0	AmphibiaWeb/IUCN		110	2.5	7000	Allen et al. (2017), Oliveira et al. (2017), Liedtke et al. (2018)
Rana_asiatica	Rana asiatica	Anura	Ranidae	0	0	0	0	0	0	0	0	0	0	0	0	0	Han and Fu (2013), Gomez-Mestre et al. (2012)			0	Oliveira et al. (2017)		wetlands, temporary waterbodies	0	wetlands, temporary waterbodies	0	Gomez-Mestre et al. (2012), AmphibiaWeb/IUCN		53.8	2.3	1150	Allen et al. (2017), Oliveira et al. (2017)
Rana_aurora	Rana aurora	Anura	Ranidae	0	0	0	0	0	0	0	0	0	0	0	0	0	Summers et al. (2006, 2007), Brown et al. (2010), Han and Fu (2013), Gomez-Mestre et al. (2012)			0	Oliveira et al. (2017), Summers et al. (2007)		vegetated shallows of wetlands with little flow	0	wetlands, permanent water	0	Summers et al. (2007), Brown et al. (2010), Gomez-Mestre et al. (2012), AmphibiaWeb/IUCN		131	3	1526	Allen et al. (2017), Oliveira et al. (2017), Liedtke et al. (2018)
Rana_bergeri	Pelophylax lessonae	Anura	Ranidae	0	0	0	0	0	0	0	0	0	0	0	0	0	Trochet et al. (2014)			0	Oliveira et al. (2017)		still and slow moving waters	0	still and slow moving waters	0	Trochet et al. (2014), AmphibiaWeb/IUCN		80	7	3000	Oliveira et al. (2017)
Rana_boylii	Rana boylii	Anura	Ranidae	0	0	0	0	0	0	0	0	0	0	0	0	0	Summers et al. (2006, 2007), Brown et al. (2010), Han and Fu (2013), Gomez-Mestre et al. (2012)			0	Oliveira et al. (2017), Summers et al. (2007)		Oviposition sites are generally shallow, slow-moving water with a cobble or pebble substrate that is used to anchor each egg mass	0	streams and rivers	0	Summers et al. (2007), Brown et al. (2010), Gomez-Mestre et al. (2012), AmphibiaWeb/IUCN		73	2.3	1037	Allen et al. (2017), Oliveira et al. (2017)
Rana_capito	Lithobates capito	Anura	Ranidae	0	0	0	0	0	0	0	0	0	0	0	0	0	Han and Fu (2013), Gomez-Mestre et al. (2012)			0	Oliveira et al. (2017)		seasonally flooded, grassy ponds and cypress heads that lack fish populations	0	seasonally flooded, grassy ponds and cypress heads that lack fish populations	0	Gomez-Mestre et al. (2012), AmphibiaWeb/IUCN		113	2.1	3561	Allen et al. (2017), Oliveira et al. (2017)
Rana_cascadae	Rana cascadae	Anura	Ranidae	0	0	0	0	0	0	0	0	0	0	0	0	0	Summers et al. (2006, 2007), Brown et al. (2010), Han and Fu (2013), Gomez-Mestre et al. (2012)			0	Oliveira et al. (2017), Summers et al. (2007)		temporary and permanent lentic waters	0	temporary and permanent lentic waters	0	Summers et al. (2007), Brown et al. (2010), Gomez-Mestre et al. (2012), AmphibiaWeb/IUCN		75	2.4	450	Allen et al. (2017), Oliveira et al. (2017), Liedtke et al. (2018)
Rana_catesbeiana	Lithobates catesbeianus	Anura	Ranidae	0	0	0	0	0	0	0	0	0	0	0	0	0	Summers et al. (2006, 2007), Brown et al. (2010), Han and Fu (2013), Trochet et al. (2014), Gomez-Mestre et al. (2012)			0	Oliveira et al. (2017), Summers et al. (2007)		on the surface of shallow, permanent water covered with vegetation	0	permanent, non-flowing waters	0	Summers et al. (2007), Brown et al. (2010), Trochet et al. (2014), Gomez-Mestre et al. (2012), AmphibiaWeb/IUCN		203	1.9	16618	Allen et al. (2017), Oliveira et al. (2017), Liedtke et al. (2018)
Rana_chaochiaoensis	Rana chaochiaoensis	Anura	Ranidae	0	0	0	0	0	0	0	0	0	0	0	0	0	Han and Fu (2013)			0	Oliveira et al. (2017)		breeds in marshes, ponds, ditches and backwaters in rivers	0	breeds in marshes, ponds, ditches and backwaters in rivers	0	AmphibiaWeb/IUCN		53.6	1.8	1500	Allen et al. (2017), Oliveira et al. (2017), Stark and Meiri (2017)
Rana_chensinensis	Rana chensinensis	Anura	Ranidae	0	0	0	0	0	0	0	0	0	0	0	0	0	Han and Fu (2013), Gomez-Mestre et al. (2012)			0	Oliveira et al. (2017)		small pools close to rivers and other wetlands	0	small pools close to rivers and other wetlands	0	Gomez-Mestre et al. (2012), AmphibiaWeb/IUCN		63.2	1.7	1400	Allen et al. (2017), Oliveira et al. (2017)
Rana_chiricahuensis	Lithobates chiricahuensis	Anura	Ranidae	0	0	0	0	0	0	0	0	0	0	0	0	0	Han and Fu (2013), Gomez-Mestre et al. (2012)			0	Oliveira et al. (2017)		breed in slack waters in a variety of natural and manmade aquatic systems	0	breed in slack waters in a variety of natural and manmade aquatic systems	0	Gomez-Mestre et al. (2012), AmphibiaWeb/IUCN		135	1.5	892	Allen et al. (2017), Oliveira et al. (2017)
Rana_clamitans	Lithobates clamitans	Anura	Ranidae	0	0	0	0	0	0	0	0	0	0	0	0	0	Han and Fu (2013)			0	Oliveira et al. (2017)		shallow, slow- or non-flowing water	0	shallow, slow- or non-flowing water	0	Gomez-Mestre et al. (2012), AmphibiaWeb/IUCN		87	1.5	4600	Allen et al. (2017), Oliveira et al. (2017), Liedtke et al. (2018)
Rana_dalmatina	Rana dalmatina	Anura	Ranidae	0	0	0	0	0	0	0	0	0	0	0	0	0	Han and Fu (2013), Trochet et al. (2014), Gomez-Mestre et al. (2012)			0	Oliveira et al. (2017)		small wetlands (pools, fens and marshes, ditches)	0	small wetlands (pools, fens and marshes, ditches)	0	Trochet et al. (2014), Gomez-Mestre et al. (2012), AmphibiaWeb/IUCN		95	2.3	1200	Allen et al. (2017), Oliveira et al. (2017), Liedtke et al. (2018)
Rana_emeljanovi	Glandirana emeljanovi	Anura	Ranidae	0	0	0	0	0	0	0	0	0	0	0	0	0	Han and Fu (2013)			0	Oliveira et al. (2017)		breeds in the water back area of the streams and rivers and in ponds, paddy fields, ditches, pools and streams	0	breeds in the water back area of the streams and rivers and in ponds, paddy fields, ditches, pools and streams	0			55.4	1.8	1130	Allen et al. (2017), Oliveira et al. (2017)
Rana_forreri	Lithobates forreri	Anura	Ranidae	0	0	0	0	0	0	0	0	0	0	0	0	0	Gomez-Mestre et al. (2012)			0	Oliveira et al. (2017)		permanent pools and lagoons	0	permanent pools and lagoons	0	Gomez-Mestre et al. (2012), AmphibiaWeb/IUCN		114	2	1000	Allen et al. (2017), Oliveira et al. (2017)
Rana_fukienensis	Pelophylax fukienensis	Anura	Ranidae	0	0	0	0	0	0	0	0	0	0	0	0	0	Han and Fu (2013)			0	Oliveira et al. (2017)		breeds in still water	0	breeds in still water	0	AmphibiaWeb/IUCN		65.4	1.6	1011	Allen et al. (2017), Oliveira et al. (2017)
Rana_graeca	Rana graeca	Anura	Ranidae	1	0	0	0	0	0	0	0	0	0	0	0	0	Han and Fu (2013), Trochet et al. (2014), Gomez-Mestre et al. (2012)		Han and Fu (2013), citing AmphibiaWeb, indicate parental care. AmphibiaWeb indicates "Observations suggest that males may guard the eggs for a while (Noellert and Noellert 1992)." Trochet et al. (2014) also indicate parental care in the form of egg guarding.	0	Oliveira et al. (2017)		AmphibiaWeb indicates egg masses are attached to the roof of a cavity, and IUCN indicates breeding takes place in rivers, streams, springs, glacial pools and lakes	0	streams and springs	0	Trochet et al. (2014), Gomez-Mestre et al. (2012), AmphibiaWeb/IUCN		80	3	1039	Allen et al. (2017), Oliveira et al. (2017)
Rana_grahami	Odorrana grahami	Anura	Ranidae	0	0	0	0	0	0	0	0	0	0	0	0	0	Han and Fu (2013)			0	Oliveira et al. (2017)		breeds in streams	0	breeds in streams	0	AmphibiaWeb/IUCN		107	2.5	2446	Allen et al. (2017), Oliveira et al. (2017)
Rana_grylio	Lithobates grylio	Anura	Ranidae	0	0	0	0	0	0	0	0	0	0	0	0	0	Han and Fu (2013)			0	Oliveira et al. (2017)		permanent bodies of water	0	permanent bodies of water	0	Gomez-Mestre et al. (2012), AmphibiaWeb/IUCN		162	1.6	9502	Allen et al. (2017), Oliveira et al. (2017), Stark and Meiri (2017), Liedtke et al. (2018)
Rana_guentheri	Sylvirana guentheri	Anura	Ranidae	0	0	0	0	0	0	0	0	0	0	0	0	0	Han and Fu (2013), Gomez-Mestre et al. (2012)			0	Oliveira et al. (2017)		Breeding occurs in ponds, rice fields, and slow-moving streams	0	Breeding occurs in ponds, rice fields, and slow-moving streams	0	Gomez-Mestre et al. (2012), AmphibiaWeb/IUCN		76	1.5	3000	Allen et al. (2017), Oliveira et al. (2017), Stark and Meiri (2017)
Rana_heckscheri	Lithobates heckscheri	Anura	Ranidae	0	0	0	0	0	0	0	0	0	0	0	0	0	Han and Fu (2013), Gomez-Mestre et al. (2012)			0	Oliveira et al. (2017)		Eggs are laid in a surface film in ponds near rivers and streams	0	permanent swamp waters	0	Gomez-Mestre et al. (2012), AmphibiaWeb/IUCN		155	1.8	7000	Allen et al. (2017), Oliveira et al. (2017), Stark and Meiri (2017), Liedtke et al. (2018)
Rana_hosii	Odorrana hosii	Anura	Ranidae	0	0	0	0	0	0	0	0	0	0	0	0	0	Han and Fu (2013), Gomez-Mestre et al. (2012)			0	Oliveira et al. (2017)		stream	0	streams	0	Gomez-Mestre et al. (2012), AmphibiaWeb/IUCN		100	2.1	2320	Allen et al. (2017), Oliveira et al. (2017), Stark and Meiri (2017)
Rana_huanrensis	Rana huanrensis	Anura	Ranidae	0	0	0	0	0	0	0	0	0	0	0	0	0	Han and Fu (2013)			0	Oliveira et al. (2017)		slow-moving montane streams and rivers	0	slow-moving montane streams and rivers	0	AmphibiaWeb/IUCN		45.3	2	450	Allen et al. (2017), Oliveira et al. (2017)
Rana_iberica	Rana iberica	Anura	Ranidae	0	0	0	0	0	0	0	0	0	0	0	0	0	Trochet et al. (2014), Gomez-Mestre et al. (2012)			0	Oliveira et al. (2017)		various shallow stagnant waterbodies	0	various shallow stagnant waterbodies	0	Trochet et al. (2014), Gomez-Mestre et al. (2012), AmphibiaWeb/IUCN		70	1.1	344	Allen et al. (2017), Oliveira et al. (2017)
Rana_japonica	Rana japonica	Anura	Ranidae	0	0	0	0	0	0	0	0	0	0	0	0	0	Summers et al. (2006, 2007), Brown et al. (2010), Han and Fu (2013), Gomez-Mestre et al. (2012)			0	Oliveira et al. (2017), Summers et al. (2007)		shallow still water of rice paddies or marshes	0	shallow still water of rice paddies or marshes	0	Summers et al. (2007), Brown et al. (2010), Gomez-Mestre et al. (2012), AmphibiaWeb/IUCN		65	1.9	1563	Allen et al. (2017), Oliveira et al. (2017), Liedtke et al. (2018)
Rana_kukunoris	Rana kukunoris	Anura	Ranidae	0	0	0	0	0	0	0	0	0	0	0	0	0	Han and Fu (2013)			0	Oliveira et al. (2017)		aquatic	0	aquatic	0	Meegaskumbura et al. (2015)	eggs and tadpoles fully aquatic, eggs laid directly in water (e.g. streams, rock pools, phytotelmata), tadpoles feeding in water	61.9	1.8	1350	Allen et al. (2017), Oliveira et al. (2017)
Rana_kunyuensis	Rana coreana	Anura	Ranidae	0	0	0	0	0	0	0	0	0	0	0	0	0	Han and Fu (2013)			0	Oliveira et al. (2017)		shallow lakes, ponds, ditches, large puddles and marshes with stagnant water	0	shallow lakes, ponds, ditches, large puddles and marshes with stagnant water	0	AmphibiaWeb/IUCN		44.8	1.8	918	Allen et al. (2017), Oliveira et al. (2017)
Rana_latastei	Rana latastei	Anura	Ranidae	0	0	0	0	0	0	0	0	0	0	0	0	0	Trochet et al. (2014)			0	Oliveira et al. (2017)		breeds in permanent and temporary water in wooded areas, usually including slow-moving rivers	0	breeds in permanent and temporary water in wooded areas, usually including slow-moving rivers	0	Trochet et al. (2014), AmphibiaWeb/IUCN		75	1.8	432	Allen et al. (2017), Oliveira et al. (2017)
Rana_latouchii	"Hylarana" latouchii	Anura	Ranidae	0	0	0	0	0	0	0	0	0	0	0	0	0	Han and Fu (2013), Gomez-Mestre et al. (2012)			0	Oliveira et al. (2017)		breeds in pools, marshes, paddy fields, ditches, ponds and slow-flowing streams	0	breeds in pools, marshes, paddy fields, ditches, ponds and slow-flowing streams	0	Gomez-Mestre et al. (2012), AmphibiaWeb/IUCN		47	1.5	1145	Allen et al. (2017), Oliveira et al. (2017), Stark and Meiri (2017)
Rana_lessonae	Pelophylax lessonae	Anura	Ranidae	0	0	0	0	0	0	0	0	0	0	0	0	0	Han and Fu (2013), Gomez-Mestre et al. (2012)			0	Oliveira et al. (2017)		lakes, ponds, swamps, large puddles, clay and gravel pits, and ditches	0	lakes, ponds, swamps, large puddles, clay and gravel pits, and ditches	0	Gomez-Mestre et al. (2012), Trochet et al. (2014), AmphibiaWeb/IUCN		120	1.8	2691	Allen et al. (2017), Oliveira et al. (2017), Stark and Meiri (2017), Liedtke et al. (2018)
Rana_longicrus	Rana longicrus	Anura	Ranidae	0	0	0	0	0	0	0	0	0	0	0	0	0	Han and Fu (2013), Gomez-Mestre et al. (2012)			0	Oliveira et al. (2017)		breeds in ponds, marshes, and pools	0	breeds in ponds, marshes, and pools	0	Gomez-Mestre et al. (2012), AmphibiaWeb/IUCN		47.9	1.6	640	Allen et al. (2017), Oliveira et al. (2017)
Rana_luteiventris	Rana luteiventris	Anura	Ranidae	0	0	0	0	0	0	0	0	0	0	0	0	0	Han and Fu (2013), Gomez-Mestre et al. (2012)			0	Oliveira et al. (2017)		still, shallow water, either atop matted grasses or freely floating among clumps of herbaceous wetland plants	0	ponds or other quiet areas	0	Gomez-Mestre et al. (2012), AmphibiaWeb/IUCN		90	2	2025	Allen et al. (2017), Oliveira et al. (2017)
Rana_macrocnemis	Rana macrocnemis	Anura	Ranidae	0	0	0	0	0	0	0	0	0	0	0	0	0	Han and Fu (2013), Gomez-Mestre et al. (2012)			0	Oliveira et al. (2017)		ponds, lakes, swamps, ditches and stream pools with stagnant and semi-flowing water	0	ponds, lakes, swamps, ditches and stream pools with stagnant and semi-flowing water	0	Gomez-Mestre et al. (2012), AmphibiaWeb/IUCN		79	2.4	2040	Allen et al. (2017), Oliveira et al. (2017), Stark and Meiri (2017)
Rana_minima	Glandirana minima	Anura	Ranidae	0	0	0	0	0	0	0	0	0	0	0	0	0	Han and Fu (2013), Gomez-Mestre et al. (2012)			0	Oliveira et al. (2017)		breeds in still-water habitats	0	breeds in still-water habitats	0	Gomez-Mestre et al. (2012), AmphibiaWeb/IUCN		28.6	1.3	266	Allen et al. (2017), Oliveira et al. (2017)
Rana_muscosa	Rana muscosa	Anura	Ranidae	0	0	0	0	0	0	0	0	0	0	0	0	0	Han and Fu (2013), Gomez-Mestre et al. (2012)			0	Oliveira et al. (2017)		Eggs are deposited underwater in clusters attached to rocks, gravel, and under banks, or to vegetation in streams or lakes	0	streams or lakes	0	Gomez-Mestre et al. (2012), AmphibiaWeb/IUCN		87	2.3	229	Allen et al. (2017), Oliveira et al. (2017)
Rana_narina	Odorrana narina	Anura	Ranidae	0	0	0	0	0	0	0	0	0	0	0	0	0	Gomez-Mestre et al. (2012)			0	Oliveira et al. (2017)		breeds in deep quiet pools in the upper reaches of mountain streams, especially in waterfall basins	0	breeds in deep quiet pools in the upper reaches of mountain streams, especially in waterfall basins	0	Gomez-Mestre et al. (2012), AmphibiaWeb/IUCN		74	3.5	200	Allen et al. (2017), Oliveira et al. (2017)
Rana_nigromaculata	Pelophylax nigromaculatus	Anura	Ranidae	0	0	0	0	0	0	0	0	0	0	0	0	0	Summers et al. (2006, 2007), Brown et al. (2010), Han and Fu (2013), Gomez-Mestre et al. (2012)			0	Oliveira et al. (2017), Summers et al. (2007)		shallow water of stagnant waterbodies, including river pools, channels, lakes, reservoirs, ponds, swamps, ditches and paddy fields	0	stagnant waterbodies, including river pools, channels, lakes, reservoirs, ponds, swamps, ditches and paddy fields	0	Summers et al. (2007), Brown et al. (2010), Gomez-Mestre et al. (2012), AmphibiaWeb/IUCN		90.8	1.9	2729	Allen et al. (2017), Oliveira et al. (2017)
Rana_nigrovittata	Sylvirana nigrovittata	Anura	Ranidae	0	0	0	0	0	0	0	0	0	0	0	0	0	Han and Fu (2013), Gomez-Mestre et al. (2012)			0	Oliveira et al. (2017)		aquatic	0	quiet stream sections	0	Gomez-Mestre et al. (2012), AmphibiaWeb/IUCN		70	1.4	330	Allen et al. (2017), Oliveira et al. (2017)
Rana_omeimontis	Rana omeimontis	Anura	Ranidae	0	0	0	0	0	0	0	0	0	0	0	0	0	Han and Fu (2013)			0	Oliveira et al. (2017)		breeds in late summer in ponds, pools, winter flooded fields and backwaters in small streams	0	breeds in late summer in ponds, pools, winter flooded fields and backwaters in small streams	0	AmphibiaWeb/IUCN		69.7	2	1550	Allen et al. (2017), Oliveira et al. (2017), Stark and Meiri (2017)
Rana_ornativentris	Rana ornativentris	Anura	Ranidae	0	0	0	0	0	0	0	0	0	0	0	0	0	Han and Fu (2013), Gomez-Mestre et al. (2012)			0	Oliveira et al. (2017)		rice fields, small pools, and marshes	0	rice fields, small pools, and marshes	0	Gomez-Mestre et al. (2012), AmphibiaWeb/IUCN		78	1.8	1450	Allen et al. (2017), Oliveira et al. (2017)
Rana_palmipes	Lithobates palmipes	Anura	Ranidae	0	0	0	0	0	0	0	0	0	0	0	0	0	Han and Fu (2013), Gomez-Mestre et al. (2012)			0	Oliveira et al. (2017)		lentic waters	0	lentic waters, breeds in permanent and sometimes temporary pools, and also in streams	0	Hodl (1990), Gomez-Mestre et al. (2012), AmphibiaWeb/IUCN		126	1.5	4157	Allen et al. (2017), Oliveira et al. (2017)
Rana_palustris	Lithobates palustris	Anura	Ranidae	0	0	0	0	0	0	0	0	0	0	0	0	0	Han and Fu (2013), Gomez-Mestre et al. (2012)			0	Oliveira et al. (2017)		standing water of woodland ponds, bog ponds, stream pools, sloughs and flooded ditches	0	standing water of woodland ponds, bog ponds, stream pools, sloughs and flooded ditches	0	Gomez-Mestre et al. (2012), AmphibiaWeb/IUCN		87	1.7	2125	Allen et al. (2017), Oliveira et al. (2017), Stark and Meiri (2017), Liedtke et al. (2018)
Rana_perezi	Pelophylax perezi	Anura	Ranidae	0	0	0	0	0	0	0	0	0	0	0	0	0	Trochet et al. (2014), Gomez-Mestre et al. (2012)			0	Oliveira et al. (2017)		pools, streams, ditches, irrigation canals	0	pools, streams, ditches, irrigation canals	0	Gomez-Mestre et al. (2012), Trochet et al. (2014), AmphibiaWeb/IUCN		86	1.8	6800	Allen et al. (2017), Oliveira et al. (2017), Liedtke et al. (2018)
Rana_pipiens	Lithobates pipiens	Anura	Ranidae	0	0	0	0	0	0	0	0	0	0	0	0	0	Han and Fu (2013), Gomez-Mestre et al. (2012)			0	Oliveira et al. (2017)		attached to vegetation in the calm water of lakes, ponds, canals, and streams	0	lakes, ponds, canals, and streams	0	Gomez-Mestre et al. (2012), AmphibiaWeb/IUCN		165	1.8	3691	Allen et al. (2017), Oliveira et al. (2017)
Rana_pirica	Rana pirica	Anura	Ranidae	0	0	0	0	0	0	0	0	0	0	0	0	0	Gomez-Mestre et al. (2012)			0	Oliveira et al. (2017)		eggs in globular masses in still, shallow waters of marshes, temporary puddles, and ponds	0	shallow waters of marshes, temporary puddles, and ponds	0	Gomez-Mestre et al. (2012), AmphibiaWeb/IUCN		72	2.5	1005	Allen et al. (2017), Oliveira et al. (2017)
Rana_plancyi	Pelophylax plancyi	Anura	Ranidae	0	0	0	0	0	0	0	0	0	0	0	0	0	Han and Fu (2013), Gomez-Mestre et al. (2012)			0	Oliveira et al. (2017)		still water	0	still water	0	Gomez-Mestre et al. (2012), AmphibiaWeb/IUCN		56.4	1.3	913	Allen et al. (2017), Oliveira et al. (2017)
Rana_pretiosa	Rana pretiosa	Anura	Ranidae	0	0	0	0	0	0	0	0	0	0	0	0	0	Summers et al. (2006, 2007), Brown et al. (2010), Han and Fu (2013), Gomez-Mestre et al. (2012)			0	Oliveira et al. (2017), Summers et al. (2007)		breed in warm, vegetated shallows of open, freshwater marshes and lake margins with little flow	0	marshes, ponds, and lake margins with little flow	0	Summers et al. (2007), Brown et al. (2010), Gomez-Mestre et al. (2012), AmphibiaWeb/IUCN		100	2.2	1014	Allen et al. (2017), Oliveira et al. (2017), Stark and Meiri (2017), Liedtke et al. (2018)
Rana_pyrenaica	Rana pyrenaica	Anura	Ranidae	0	0	0	0	0	0	0	0	0	0	0	0	0	Trochet et al. (2014), Gomez-Mestre et al. (2012)			0	Oliveira et al. (2017)		Eggs are laid under stones, in fissures, and sometimes on the stream/river bottom when the water current is low, mountain streams	0	mountain streams	0	Trochet et al. (2014), Gomez-Mestre et al. (2012), AmphibiaWeb/IUCN	Trochet et al. (2014) indicates clutch position is free in lentic waters, but AmphibiaWeb/IUCN indicates eggs are laid in streams	50	3.1	135	Allen et al. (2017), Oliveira et al. (2017)
Rana_ridibunda	Pelophylax ridibundus	Anura	Ranidae	0	0	0	0	0	0	0	0	0	0	0	0	0	Summers et al. (2006, 2007), Brown et al. (2010), Han and Fu (2013), Trochet et al. (2014), Gomez-Mestre et al. (2012)			0	Oliveira et al. (2017), Summers et al. (2007)		a wide variety of flowing and stagnant water habitats, from shallow puddles and ponds to large lakes, reservoirs, rivers and brooks	0	a wide variety of flowing and stagnant water habitats, from shallow puddles and ponds to large lakes, reservoirs, rivers and brooks	0	Summers et al. (2007), Brown et al. (2010), Gomez-Mestre et al. (2012), Trochet et al. (2014), AmphibiaWeb/IUCN		105.6	1.8	6318	Allen et al. (2017), Oliveira et al. (2017), Liedtke et al. (2018)
Rana_rugosa	Glandirana rugosa	Anura	Ranidae	0	0	0	0	0	0	0	0	0	0	0	0	0	Han and Fu (2013), Gomez-Mestre et al. (2012)			0	Oliveira et al. (2017)		rice paddy fields, ponds, ditches, or pools in dry riverbeds	0	rice paddy fields, ponds, ditches, or pools in dry riverbeds	0	Gomez-Mestre et al. (2012), AmphibiaWeb/IUCN		60	1.7	1024	Allen et al. (2017), Oliveira et al. (2017), Liedtke et al. (2018)
Rana_saharica	Pelophylax saharicus	Anura	Ranidae	0	0	0	0	0	0	0	0	0	0	0	0	0	Summers et al. (2006, 2007), Brown et al. (2010), Gomez-Mestre et al. (2012)			0	Oliveira et al. (2017), Summers et al. (2007)		wide array of waterbodies including streams, oasis pools, irrigation canals, lakes and other waterbodies	0	streams, oasis pools, irrigation canals, lakes and other waterbodies	0	Summers et al. (2007), Brown et al. (2010), Gomez-Mestre et al. (2012), AmphibiaWeb/IUCN		104.5	1.5	1300	Allen et al. (2017), Oliveira et al. (2017)
Rana_sanguinea	Sanguirana sanguinea	Anura	Ranidae	0	0	0	0	0	0	0	0	0	0	0	0	0	Gomez-Mestre et al. (2012)			0	Oliveira et al. (2017)		breeds in streams	0	streams	0	Gomez-Mestre et al. (2012), AmphibiaWeb/IUCN		60.1	1.6	180	Allen et al. (2017), Oliveira et al. (2017)
Rana_septentrionalis	Lithobates septentrionalis	Anura	Ranidae	0	0	0	0	0	0	0	0	0	0	0	0	0	Han and Fu (2013)			0	Oliveira et al. (2017)		attached to submerged vegetation in permanent aquatic habitats such as rivers, lakes, and ponds	0	permanent aquatic habitats such as rivers, lakes, and ponds	0	AmphibiaWeb/IUCN		76	1.7	1375	Allen et al. (2017), Oliveira et al. (2017), Liedtke et al. (2018)
Rana_sevosa	Lithobates sevosus	Anura	Ranidae	0	0	0	0	0	0	0	0	0	0	0	0	0	Han and Fu (2013)			0	Oliveira et al. (2017)		ephemeral ponds	0	ephemeral ponds	0	AmphibiaWeb/IUCN		105	1.8	6600	Allen et al. (2017), Oliveira et al. (2017)
Rana_shuchinae	Rana shuchinae	Anura	Ranidae	0	0	0	0	0	0	0	0	0	0	0	0	0	Han and Fu (2013)			0	Oliveira et al. (2017)		water	0	water	0	AmphibiaWeb/IUCN		44.5	2.2	180	Allen et al. (2017), Oliveira et al. (2017)
Rana_sphenocephala	Lithobates sphenocephalus	Anura	Ranidae	0	0	0	0	0	0	0	0	0	0	0	0	0	Han and Fu (2013), Gomez-Mestre et al. (2012)			0	Oliveira et al. (2017)		still, shallow waters of many kinds	0	still, shallow waters of many kinds	0	Gomez-Mestre et al. (2012), AmphibiaWeb/IUCN		127	1.6	1703	Allen et al. (2017), Oliveira et al. (2017), Liedtke et al. (2018)
Rana_supranarina	Odorrana supranarina	Anura	Ranidae	0	0	0	0	0	0	0	0	0	0	0	0	0	Gomez-Mestre et al. (2012)			0	Oliveira et al. (2017)		Breeding occurs in high altitude water basins and in spring pools along brooks in foothills. Egg masses are attached to stones or dead leaves under the water in a shallow stream or in a pool	0	water basins and in spring pools along brooks in foothills	0	Gomez-Mestre et al. (2012), AmphibiaWeb/IUCN		103	2.8	1100	Allen et al. (2017), Oliveira et al. (2017)
Rana_swinhoana	Odorrana swinhoana	Anura	Ranidae	0	0	0	0	0	0	0	0	0	0	0	0	0	Han and Fu (2013), Gomez-Mestre et al. (2012)			0	Oliveira et al. (2017)		breeds in small mountainous, shady creeks with quite a lot of rocks. Egg masses are attached under rocks where stream water is present	0	creeks	0	Gomez-Mestre et al. (2012), AmphibiaWeb/IUCN		84.6	2.5	45	Allen et al. (2017), Oliveira et al. (2017)
Rana_sylvatica	Lithobates sylvaticus	Anura	Ranidae	0	0	0	0	0	0	0	0	0	0	0	0	0	Summers et al. (2006, 2007), Brown et al. (2010), Han and Fu (2013), Gomez-Mestre et al. (2012)			0	Oliveira et al. (2017), Summers et al. (2007)		temporary or permanent ponds	0	temporary or permanent ponds	0	Summers et al. (2007), Brown et al. (2010), Gomez-Mestre et al. (2012), Trochet et al. (2014), AmphibiaWeb/IUCN		83	2.2	1281	Allen et al. (2017), Oliveira et al. (2017), Liedtke et al. (2018)
Rana_tagoi	Rana tagoi	Anura	Ranidae	0	0	0	0	0	0	0	0	0	0	0	0	0	Han and Fu (2013), Gomez-Mestre et al. (2012)			0	Oliveira et al. (2017)		females deposit about 40-100 eggs under stones in streams or pools	0	streams or pools	0	Gomez-Mestre et al. (2012), AmphibiaWeb/IUCN		58.1	3.5	70	Allen et al. (2017), Oliveira et al. (2017)
Rana_taipehensis	Hylarana taipehensis	Anura	Ranidae	0	0	0	0	0	0	0	0	0	0	0	0	0	Han and Fu (2013)			0	Oliveira et al. (2017)		Breeding occurs in standing water with thick vegetation at water's edge	0	Breeding occurs in standing water with thick vegetation at water's edge	0	AmphibiaWeb/IUCN		40	1.2	189	Allen et al. (2017), Oliveira et al. (2017)
Rana_tarahumarae	Lithobates tarahumarae	Anura	Ranidae	0	0	0	0	0	0	0	0	0	0	0	0	0	Han and Fu (2013), Gomez-Mestre et al. (2012)			0	Oliveira et al. (2017)		plunge pools in canyons with low mean flows and relatively steep gradients	0	plunge pools in canyons with low flow	0	Gomez-Mestre et al. (2012), AmphibiaWeb/IUCN		113	2.2	1535	Allen et al. (2017), Oliveira et al. (2017)
Rana_temporalis	Indosylvirana temporalis	Anura	Ranidae	0	0	0	0	0	0	0	0	0	0	0	0	0	Han and Fu (2013), Gomez-Mestre et al. (2012)			0	Oliveira et al. (2017)		breeding takes place in streams	0	aquatic, breeding takes place in streams	0	Gomez-Mestre et al. (2012), Meegaskumbura et al. (2015), AmphibiaWeb/IUCN	eggs and tadpoles fully aquatic, eggs laid directly in water (e.g. streams, rock pools, phytotelmata), tadpoles feeding in water	79.4	2.5	2295	Allen et al. (2017), Oliveira et al. (2017)
Rana_temporaria	Rana temporaria	Anura	Ranidae	0	0	0	0	0	0	0	0	0	0	0	0	0	Summers et al. (2006, 2007), Brown et al. (2010), Han and Fu (2013), Trochet et al. (2014), Gomez-Mestre et al. (2012)			0	Oliveira et al. (2017), Summers et al. (2007)		ponds	0	pond	0	Summers et al. (2007), Brown et al. (2010), Trochet et al. (2014), Gomez-Mestre et al. (2012), AmphibiaWeb/IUCN		110	2.8	2520	Allen et al. (2017), Oliveira et al. (2017), Liedtke et al. (2018)
Rana_tsushimensis	Rana tsushimensis	Anura	Ranidae	0	0	0	0	0	0	0	0	0	0	0	0	0	Han and Fu (2013)			0	Oliveira et al. (2017)		rice fields, ponds, ditches and pools	0	rice fields, ponds, ditches and pools	0	AmphibiaWeb/IUCN		49.8	2	450	Allen et al. (2017), Oliveira et al. (2017)
Rana_versabilis	Odorrana versabilis	Anura	Ranidae	0	0	0	0	0	0	0	0	0	0	0	0	0	Han and Fu (2013)			0	Oliveira et al. (2017)		breeds in streams	0	streams	0	AmphibiaWeb/IUCN		62.3	3	101	Allen et al. (2017), Oliveira et al. (2017)
Rana_virgatipes	Lithobates virgatipes	Anura	Ranidae	0	0	0	0	0	0	0	0	0	0	0	0	0	Han and Fu (2013)			0	Oliveira et al. (2017)		attached to submerged vegetation in ponds	0	ponds	0	AmphibiaWeb/IUCN		67	1.8	400	Allen et al. (2017), Oliveira et al. (2017)
Rana_zhenhaiensis	Rana zhenhaiensis	Anura	Ranidae	0	0	0	0	0	0	0	0	0	0	0	0	0	Han and Fu (2013)			0	Oliveira et al. (2017)		breeds in paddy fields, ponds and temporary pools with some herbaceous plants	0	breeds in paddy fields, ponds and temporary pools with some herbaceous plants	0	AmphibiaWeb/IUCN		48.1	1.8	883	Allen et al. (2017), Oliveira et al. (2017)
Rhacophorus_arboreus	Rhacophorus arboreus	Anura	Rhacophoridae	0	0	0	0	0	0	0	0	0	0	0	0	0	Han and Fu (2013), Gomez-Mestre et al. (2012)			0	Oliveira et al. (2017)		foam nest on vegetation near water	1	ponds	0	Gomez-Mestre et al. (2012), Pereira et al. (2017), AmphibiaWeb/IUCN		81.4	2.9	359	Allen et al. (2017), Oliveira et al. (2017)
Rhacophorus_dennysi	Rhacophorus dennysi	Anura	Rhacophoridae	0	0	0	0	0	0	0	0	0	0	0	0	0	Han and Fu (2013)			0	Oliveira et al. (2017)		foam nest near water	1	paddy fields, pools, ditches, marshes and ponds	0	Li et al. (2009), Pereira et al. (2017), AmphibiaWeb/IUCN		128.2	2	2625	Allen et al. (2017), Oliveira et al. (2017), Stark and Meiri (2017)
Rhacophorus_dugritei	Rhacophorus dugritei	Anura	Rhacophoridae	0	0	0	0	0	0	0	0	0	0	0	0	0	Han and Fu (2013)			0	Oliveira et al. (2017)		foam nest above water	1	pools and ponds	0	Li et al. (2009), Meegaskumbura et al. (2015), Pereira et al. (2017), AmphibiaWeb/IUCN	eggs laid on vegetation or rocks in a foam nest above water, with partially developed tadpoles (late hatching) emerging to feed (exotrophic) and complete development as free-living forms in water	56.7	2.5	400	Allen et al. (2017), Oliveira et al. (2017), Stark and Meiri (2017)
Rhacophorus_kio	Rhacophorus kio	Anura	Rhacophoridae	0	0	0	0	0	0	0	0	0	0	0	0	0	Han and Fu (2013)			0	Oliveira et al. (2017)		foam nest above water	1	pools	0	Li et al. (2009), Meegaskumbura et al. (2015), Pereira et al. (2017), AmphibiaWeb/IUCN	eggs laid on vegetation or rocks in a foam nest above water, with partially developed tadpoles (late hatching) emerging to feed (exotrophic) and complete development as free-living forms in water	81.6	3	265	Allen et al. (2017), Oliveira et al. (2017)
Rhacophorus_malabaricus	Rhacophorus malabaricus	Anura	Rhacophoridae	0	0	0	0	0	0	0	0	0	0	0	0	0	Kadadevaru and Kanamadi (2000), Gomez-Mestre et al. (2012)		No parental care mentioned in primary reference despite detailed description of breeding. Foam nest is created during oviposition and females cover it in leaves.	0	Oliveira et al. (2017)		foam nest covered in leaves above water	1	pools, ponds	0	Kadadevaru and Kanamadi (2000), Gomez-Mestre et al. (2012), Meegaskumbura et al. (2015), Pereira et al. (2017), AmphibiaWeb/IUCN	eggs laid on vegetation or rocks in a foam nest above water, with partially developed tadpoles (late hatching) emerging to feed (exotrophic) and complete development as free-living forms in water	78	2.7	176	Allen et al. (2017), Oliveira et al. (2017), Stark and Meiri (2017)
Rhacophorus_moltrechti	Rhacophorus moltrechti	Anura	Rhacophoridae	0	0	0	0	0	0	0	0	0	0	0	0	0	Han and Fu (2013), Gomez-Mestre et al. (2012)			0	Oliveira et al. (2017)		foam nest above water	1	ponds, pools, and cisterns and blocked roadside ditches. It occasionally breeds in pools of intermittent streams, potholes and streamside pools	0	Li et al. (2009), Gomez-Mestre et al. (2012), Pereira et al. (2017), AmphibiaWeb/IUCN		49.8	2.5	180	Allen et al. (2017), Oliveira et al. (2017)
Rhacophorus_omeimontis	Rhacophorus omeimontis	Anura	Rhacophoridae	0	0	0	0	0	0	0	0	0	0	0	0	0	Liao and Lu (2010)		Han and Fu (2013), citing Fei et al. (2009), indicate female parental care. Don't have access to Fei et al. (2009), a book. But a primary reference (Liao and Lu, 2010) describes breeding behavior in depth. This reference indicates foam nest construciton by female during and just after egg depostion. No additional parental care behavior is described. It appears Han and Fu (2013) have scored the fo…	0	Oliveira et al. (2017)		foam nest covered in leaves above water	1	ponds	0	Liao and Lu (2010), Pereira et al. (2017), AmphibiaWeb/IUCN		80	3.3	650	Allen et al. (2017), Oliveira et al. (2017)
Rhacophorus_reinwardtii	Rhacophorus reinwardtii	Anura	Rhacophoridae	0	0	0	0	0	0	0	0	0	0	0	0	0	Han and Fu (2013)			0	Oliveira et al. (2017)		foam nest above water	1	ponds	0	Meegaskumbura et al. (2015), Pereira et al. (2017), AmphibiaWeb/IUCN	eggs laid on vegetation or rocks in a foam nest above water, with partially developed tadpoles (late hatching) emerging to feed (exotrophic) and complete development as free-living forms in water	82.7	3	68	Allen et al. (2017), Oliveira et al. (2017)
Rhacophorus_schlegelii	Rhacophorus schlegelii	Anura	Rhacophoridae	0	0	0	0	0	0	0	0	0	0	0	0	0	Han and Fu (2013), Gomez-Mestre et al. (2012)			0	Oliveira et al. (2017)		foam nest in underground chamber / nest dug by parents	1	paddy fields	0	Gomez-Mestre et al. (2012), Pereira et al. (2017), AmphibiaWeb/IUCN		57	2.4	475	Allen et al. (2017), Oliveira et al. (2017), Stark and Meiri (2017)
Rheobates_palmatus	Rheobates palmatus	Anura	Aromobatidae	1	0	0	0	0	1	0	0	0	0	0	0	0	Crump (1995), Wells (2007), Weygoldt (1987), Brown et al. (2010), Han and Fu (2013), Grant et al. (2017)			0	Oliveira et al. (2017)		terrestrial	1	streams	0	Crump (1995), Wells (2007), Weygoldt (1987), Brown et al. (2010), Grant et al. (2017), AmphibiaWeb/IUCN		39	2.4	22	Allen et al. (2017), Oliveira et al. (2017)
Rheobatrachus_silus	Rheobatrachus silus	Anura	Myobatrachidae	0	0	1	0	0	0	0	1	0	0	0	0	0	Crump (1995), Lehtinen and Nussbaum (2003), Summers et al. (2006, 2007), Brown et al. (2010), Han and Fu (2013), Gomez-Mestre et al. (2012)	gastric brooding. Female swallows her late-stage eggs (or early-stage larvae), and broods them in her stomach. The tadpoles rely exclusively on their yolk during the approximately eight-week developmental period. Following metamorphosis, the young emerge from the female's mouth as froglets		0	Lehtinen and Nussbaum (2003)	Summers et al. (2007) indicates direct-development or non-feeding tadpoles. Oliveira et al. (2017) indicates direct-development. However, Lehtinen and Nussbaum (2003) inidcates female swallows hatched larvae and non-feeding tadpoles develop in her stomach. Since there is larval stage this technically isn't direct development, but is a borderline case.	stomach of female	1	stomach of female	1	Crump (1995), Lehtinen and Nussbaum (2003), Summers et al. (2007), Brown et al. (2010), Gomez-Mestre et al. (2012), Thibaudeau and Altig (1999), AmphibiaWeb/IUCN		54	4.8	31	Allen et al. (2017), Oliveira et al. (2017)
Rhinoderma_darwinii	Rhinoderma darwinii	Anura	Rhinodermatidae	1	0	0	0	0	0	0	1	0	0	0	0	0	Goicoechea et al. (1986), Crump (1995), Wells (2007), Lehtinen and Nussbaum (2003), Summers et al. (2006, 2007), Brown et al. (2010), Han and Fu (2013), Gomez-Mestre et al. (2012), Grant et al. (2017)	eggs deposited on moist ground. The male remains close to the eggs, and once the embryos show signs of movement (after about 2 days) he takes the eggs or newly hatched tadpoles into his mouth and places them in his vocal sac. Young are retained there until they metamorphose and leave the male's body about 52 days later (Formas et al. 1975). Indirect feeding of young may occur as substances move f…		0	Oliveira et al. (2017), Summers et al. (2007)	Oliveira et al. (2017) and Summers et al. (2007) score as direct development but Gomez-Mestre et al. (2012) score as no direct development. Here I score as no direct development because larvae are present and incubated in male vocal sacs.	leaf litter	1	inside male vocal sacs	1	Goicoechea et al. (1986), Crump (1995), Wells (2007), Lehtinen and Nussbaum (2003), Summers et al. (2007), Brown et al. (2010), Gomez-Mestre et al. (2012), Grant et al. (2017), Thibaudeau and Altig (1999), AmphibiaWeb/IUCN	Scored as non feeding larvae, however nutrient transfer occurs from male to tadpoles, in vocal sacs	31	3.9	21	Allen et al. (2017), Oliveira et al. (2017)
Rhinophrynus_dorsalis	Rhinophrynus dorsalis	Anura	Rhinophrynidae	0	0	0	0	0	0	0	0	0	0	0	0	0	Han and Fu (2013), Gomez-Mestre et al. (2012)			0	Oliveira et al. (2017)		temporary pools	0	temporary pools	0	Gomez-Mestre et al. (2012), AmphibiaWeb/IUCN		89	2.8	5002	Allen et al. (2017), Oliveira et al. (2017), Stark and Meiri (2017), Liedtke et al. (2018)
Rhyacotriton_olympicus	Rhyacotriton olympicus	Caudata	Rhyacotritonidae	0	0	0	0	0	0	0	0	0	0	0	0	0	Nussbaum (1987, 2003)		no parental care. Breed in lotic waters	0	Oliveira et al. (2017)		inaccessible sites in streams	0	streams and brooks	0	Nussbaum (1987, 2003), AmphibiaWeb/IUCN		117	4.2	10	Allen et al. (2017), Oliveira et al. (2017), Liedtke et al. (2018)
Salamandra_atra	Salamandra atra	Caudata	Salamandridae	0	0	0	0	0	0	0	0	0	0	0	0	1	Crump (1996), Oliveira et al. (2017), Buckley et al. (2009), Buckley (2012)	matrotrophic viviparity		1	Oliveira et al. (2017)		inside female	1	na	0	Crump (1996), Oliveira et al. (2017), Buckley et al. (2009), Buckley (2012), Trochet et al. (2014), AmphibiaWeb/IUCN	developing young first feed on fertilized, and later on unfertilized ova in the uteri	150	2	11	Allen et al. (2017), Oliveira et al. (2017), Liedtke et al. (2018)
Salamandra_salamandra	Salamandra salamandra	Caudata	Salamandridae	0	0	0	0	0	0	0	0	0	0	0	0	1	Dopazo and Alberch (1994), Crump (1996), Oliveira et al. (2017), Trochet et al. (2014), Buckley et al. (2007), Buckley et al. (2009), Buckley (2012)	lecithotrophic viviparity / matrotrophic viviparity depending upon population. Buckley (2012) indicates intrauterine cannibalism. Buckley (2012) indicates that some populations or subspecies are ovoviviparous and some viviparous. Viviparity is defined by Buckley (2012) as matrotrophic viviparity and birth of terrestrial juveniles, and ovoviviparity is defined as retention of the progeny within th…		1	Oliveira et al. (2017)		inside female	1	na	0	Dopazo and Alberch (1994), Crump (1996), Oliveira et al. (2017), Trochet et al. (2014), Buckley et al. (2007), Buckley et al. (2009), Buckley (2012), Trochet et al. (2014), AmphibiaWeb/IUCN	IUCN: In general, the female gives birth to well-developed larvae, that complete metamorphosis in streams, ponds and still waters. However, the subspecies, S.s. bernardezi and S.s. fastusa may give birth to two to eight fully metamorphosed young on land.	280	3.9	54	Allen et al. (2017), Oliveira et al. (2017), Stark and Meiri (2017), Liedtke et al. (2018)
Salamandrella_keyserlingii	Salamandrella keyserlingii	Caudata	Hynobiidae	0	0	0	0	0	0	0	0	0	0	0	0	0	Alfimov and Berman (2010)		No parental care mentioned in primary reference despite detailed description of egg clutches and natural history.	0	Oliveira et al. (2017)		pools in tundra, egg sacs in ditches, pools and slow-flowing streams	0	pond	0	Alfimov and Berman (2010), Davenport and Summers (2010), AmphibiaWeb/IUCN	larval environment is lentic-pond	145	1.8	70	Allen et al. (2017), Oliveira et al. (2017), Stark and Meiri (2017), Liedtke et al. (2018)
Salamandrina_perspicillata	Salamandrina perspicillata	Caudata	Salamandridae	0	1	0	0	0	0	0	0	0	0	0	0	0	Boscherini and Romano (2011), Reinhard et al. (2013)	facultative egg guarding behavior against caddisfly larvae		0	Oliveira et al. (2017)		shallow pools in stream bed. The eggs are deposited singularly on suitable submerged objects, each egg glued to the substrate by a peduncle	0	slow running streams usually with rocky beds, drinking troughs, residual and vernal ponds	0	Boscherini and Romano (2011), Reinhard et al. (2013), AmphibiaWeb/IUCN		85	2.6	45	Oliveira et al. (2017)
Salamandrina_terdigitata	Salamandrina terdigitata	Caudata	Salamandridae	0	0	0	0	0	0	0	0	0	0	0	0	0	Della Rocca et al. (2005)		No parental care mentioned in primary reference despite detailed description of egg clutches and natural history.	0	Oliveira et al. (2017)		rocks in streams	0	stream	0	Della Rocca et al. (2005), Davenport and Summers (2010), Trochet et al. (2014), AmphibiaWeb/IUCN	larval environment is lotic-stream	115	1.5	47	Allen et al. (2017), Oliveira et al. (2017), Stark and Meiri (2017), Liedtke et al. (2018)
Scaphiophryne_calcarata	Scaphiophryne calcarata	Anura	Microhylidae	0	0	0	0	0	0	0	0	0	0	0	0	0	Summers et al. (2006, 2007), Brown et al. (2010), Gomez-Mestre et al. (2012)			0	Oliveira et al. (2017), Summers et al. (2007)		swamps, temporary ponds	0	swamps, temporary ponds	0	Summers et al. (2007), Brown et al. (2010), Gomez-Mestre et al. (2012), AmphibiaWeb/IUCN		33	1	465	Allen et al. (2017), Oliveira et al. (2017)
Scaphiophryne_menabensis	Scaphiophryne menabensis	Anura	Microhylidae	0	0	0	0	0	0	0	0	0	0	0	0	0	Gomez-Mestre et al. (2012)			0	Oliveira et al. (2017)		ponds, medium sized ephemeral pools	0	ponds, medium sized ephemeral pools	0	Gomez-Mestre et al. (2012), AmphibiaWeb/IUCN		45	2.2	450	Allen et al. (2017), Oliveira et al. (2017)
Scaphiopus_couchii	Scaphiopus couchii	Anura	Scaphiopodidae	0	0	0	0	0	0	0	0	0	0	0	0	0	Summers et al. (2006, 2007), Brown et al. (2010), Han and Fu (2013), Gomez-Mestre et al. (2012)			0	Oliveira et al. (2017), Summers et al. (2007)		temporary pools	0	temporary pools	0	Summers et al. (2007), Brown et al. (2010), Gomez-Mestre et al. (2012), AmphibiaWeb/IUCN		80	1.5	3224	Allen et al. (2017), Oliveira et al. (2017), Liedtke et al. (2018)
Scaphiopus_holbrookii	Scaphiopus holbrookii	Anura	Scaphiopodidae	0	0	0	0	0	0	0	0	0	0	0	0	0	Summers et al. (2006, 2007), Brown et al. (2010), Han and Fu (2013), Gomez-Mestre et al. (2012)			0	Oliveira et al. (2017), Summers et al. (2007)		temporary pools	0	temporary pools	0	Summers et al. (2007), Brown et al. (2010), Gomez-Mestre et al. (2012), AmphibiaWeb/IUCN		71	1.7	3091	Allen et al. (2017), Oliveira et al. (2017), Stark and Meiri (2017), Liedtke et al. (2018)
Scaphiopus_hurterii	Scaphiopus hurterii	Anura	Scaphiopodidae	0	0	0	0	0	0	0	0	0	0	0	0	0	Han and Fu (2013)			0	Oliveira et al. (2017)		temporary pools	0	temporary pools	0	AmphibiaWeb/IUCN		83	2.3	232	Allen et al. (2017), Oliveira et al. (2017)
Scarthyla_goinorum	Scarthyla goinorum	Anura	Hylidae	0	0	0	0	0	0	0	0	0	0	0	0	0	Han and Fu (2013), Zamudio et al. (2016)			0	Oliveira et al. (2017)		water	0	aquatic	0	Gomez-Mestre et al. (2012), Zamudio et al. (2016), AmphibiaWeb/IUCN		23	0.8	166	Allen et al. (2017), Oliveira et al. (2017)
Schismaderma_carens	Schismaderma carens	Anura	Bufonidae	0	0	0	0	0	0	0	0	0	0	0	0	0	Summers et al. (2006, 2007), Brown et al. (2010), Han and Fu (2013), Gomez-Mestre et al. (2012)			0	Oliveira et al. (2017), Summers et al. (2007)		deep, still waterbodies	0	still waterbodies	0	Summers et al. (2007), Brown et al. (2010), Gomez-Mestre et al. (2012), AmphibiaWeb/IUCN		92	2	6259	Allen et al. (2017), Oliveira et al. (2017)
Scinax_acuminatus	Scinax acuminatus	Anura	Hylidae	0	0	0	0	0	0	0	0	0	0	0	0	0	Zamudio et al. (2016)			0	Oliveira et al. (2017)		aquatic, breeds in temporary and permanent waterbodies	0	aquatic, breeds in temporary and permanent waterbodies	0	Gomez-Mestre et al. (2012), Zamudio et al. (2016), AmphibiaWeb/IUCN		48	1.1	1038	Allen et al. (2017), Oliveira et al. (2017)
Scinax_boesemani	Scinax boesemani	Anura	Hylidae	0	0	0	0	0	0	0	0	0	0	0	0	0	Summers et al. (2006, 2007), Brown et al. (2010), Zamudio et al. (2016)			0	Oliveira et al. (2017), Summers et al. (2007)		lentic waters	0	lentic waters	0	Hodl (1990), Summers et al. (2007), Brown et al. (2010), Zamudio et al. (2016), AmphibiaWeb/IUCN		40	1	600	Allen et al. (2017), Oliveira et al. (2017)
Scinax_boulengeri	Scinax boulengeri	Anura	Hylidae	0	0	0	0	0	0	0	0	0	0	0	0	0	Summers et al. (2006, 2007), Brown et al. (2010), Han and Fu (2013), Gomez-Mestre et al. (2012), Zamudio et al. (2016)			0	Oliveira et al. (2017), Summers et al. (2007)		pond	0	pond	0	Summers et al. (2007), Brown et al. (2010), Gomez-Mestre et al. (2012), Zamudio et al. (2016), AmphibiaWeb/IUCN		53	1.6	649	Allen et al. (2017), Oliveira et al. (2017)
Scinax_cruentommus	Scinax cruentomma	Anura	Hylidae	0	0	0	0	0	0	0	0	0	0	0	0	0	Summers et al. (2006, 2007), Brown et al. (2010), Gomez-Mestre et al. (2012), Zamudio et al. (2016)			0	Oliveira et al. (2017), Summers et al. (2007)		lentic waters, ponds	0	lentic waters, ponds	0	Hodl (1990), Summers et al. (2007), Brown et al. (2010), Gomez-Mestre et al. (2012), Zamudio et al. (2016), AmphibiaWeb/IUCN		32	1	900	Allen et al. (2017), Oliveira et al. (2017)
Scinax_elaeochroa	Scinax elaeochroa	Anura	Hylidae	0	0	0	0	0	0	0	0	0	0	0	0	0	Han and Fu (2013), Gomez-Mestre et al. (2012), Zamudio et al. (2016)			0	Oliveira et al. (2017)		pond	0	pond	0	Gomez-Mestre et al. (2012), Zamudio et al. (2016), AmphibiaWeb/IUCN		40.3	1.3	980	Allen et al. (2017), Oliveira et al. (2017)
Scinax_fuscovarius	Scinax fuscovarius	Anura	Hylidae	0	0	0	0	0	0	0	0	0	0	0	0	0	Han and Fu (2013), Gomez-Mestre et al. (2012), Zamudio et al. (2016)			0	Oliveira et al. (2017)		lentic waters, ponds	0	lentic water, ponds	0	Bitar et al. (2012), Haddad and Prado (2005), Gomez-Mestre et al. (2012), Zamudio et al. (2016), AmphibiaWeb/IUCN	Reproductive mode 1 of Haddad and Prado (2005)	55.3	1	2425	Allen et al. (2017), Oliveira et al. (2017), Stark and Meiri (2017)
Scinax_garbei	Scinax garbei	Anura	Hylidae	0	0	0	0	0	0	0	0	0	0	0	0	0	Summers et al. (2006, 2007), Brown et al. (2010), Han and Fu (2013), Gomez-Mestre et al. (2012), Zamudio et al. (2016)			0	Oliveira et al. (2017), Summers et al. (2007)		lentic waters, ponds	0	lentic waters, ponds	0	Hodl (1990), Summers et al. (2007), Brown et al. (2010), Gomez-Mestre et al. (2012), Zamudio et al. (2016), AmphibiaWeb/IUCN		49.1	1.3	558	Allen et al. (2017), Oliveira et al. (2017)
Scinax_nasicus	Scinax nasicus	Anura	Hylidae	0	0	0	0	0	0	0	0	0	0	0	0	0	Hamann et al. (2009), Gomez-Mestre et al. (2012), Zamudio et al. (2016)		No parental care mentioned in primary reference despite detailed description of reproductive natural history.	0	Oliveira et al. (2017)		lentic water, temporary pools	0	temporary pools	0	Hamann et al. (2009), Gomez-Mestre et al. (2012), Zamudio et al. (2016), AmphibiaWeb/IUCN		39	0.8	1584	Allen et al. (2017), Oliveira et al. (2017), Hamann et al. (2009)
Scinax_nebulosus	Scinax nebulosus	Anura	Hylidae	0	0	0	0	0	0	0	0	0	0	0	0	0	Summers et al. (2006, 2007), Brown et al. (2010), Zamudio et al. (2016)			0	Oliveira et al. (2017), Summers et al. (2007)		lentic waters, temporary waterbodies	0	lentic water, temporary waterbodies	0	Bitar et al. (2012), Hodl (1990), Summers et al. (2007), Brown et al. (2010), Zamudio et al. (2016), AmphibiaWeb/IUCN	Reproductive mode 1 of Haddad and Prado (2005)	40	1	527	Allen et al. (2017), Oliveira et al. (2017)
Scinax_ruber	Scinax ruber	Anura	Hylidae	0	0	0	0	0	0	0	0	0	0	0	0	0	Summers et al. (2006, 2007), Brown et al. (2010), Han and Fu (2013), Gomez-Mestre et al. (2012), Zamudio et al. (2016)			0	Oliveira et al. (2017), Summers et al. (2007)		lentic waters, temporary ponds	0	lentic waters, temporary ponds	0	Hodl (1990), Summers et al. (2007), Brown et al. (2010), Gomez-Mestre et al. (2012), Zamudio et al. (2016), AmphibiaWeb/IUCN		45	1.3	646	Allen et al. (2017), Oliveira et al. (2017), Stark and Meiri (2017)
Scinax_squalirostris	Scinax squalirostris	Anura	Hylidae	0	0	0	0	0	0	0	0	0	0	0	0	0	Han and Fu (2013), Gomez-Mestre et al. (2012), Zamudio et al. (2016)			0	Oliveira et al. (2017)		permanent and temporary water bodies	0	permanent and temporary water bodies	0	Gomez-Mestre et al. (2012), Zamudio et al. (2016), AmphibiaWeb/IUCN		29	1	237	Allen et al. (2017), Oliveira et al. (2017)
Scutiger_chintingensis	Scutiger chintingensis	Anura	Megophryidae	0	0	0	0	0	0	0	0	0	0	0	0	0	Han and Fu (2013)			0	Oliveira et al. (2017)		in streams under rocks	0	water where the current flow is slow	0	AmphibiaWeb/IUCN		50.6	3.5	150	Allen et al. (2017), Oliveira et al. (2017)
Scutiger_tuberculatus	Scutiger tuberculatus	Anura	Megophryidae	0	0	0	0	0	0	0	0	0	0	0	0	0	Han and Fu (2013)			0	Oliveira et al. (2017)		breeds in streams	0	breeds in streams	0	AmphibiaWeb/IUCN		79	3	436	Allen et al. (2017), Oliveira et al. (2017)
Sechellophryne_gardineri	Sechellophryne gardineri	Anura	Sooglossidae	0	1	0	0	0	0	0	0	0	0	0	0	0	Crump (1995), Wells (2007), Gomez-Mestre et al. (2012)			1	Oliveira et al. (2017)		terrestrial nest, on the ground	1	na	0	Crump (1995), Wells (2007), Gomez-Mestre et al. (2012), Thibaudeau and Altig (1999), AmphibiaWeb/IUCN		11.5	1.8	12	Allen et al. (2017), Oliveira et al. (2017)
Semnodactylus_wealii	Semnodactylus wealii	Anura	Hyperoliidae	0	0	0	0	0	0	0	0	0	0	0	0	0	Summers et al. (2006, 2007), Brown et al. (2010), Gomez-Mestre et al. (2012)			0	Oliveira et al. (2017), Summers et al. (2007)		aquatic, eggs laid singly attached to submergent vegetation	0	lentic, such as pans, ponds, dams, marshes	0	Summers et al. (2007), Brown et al. (2010), Gomez-Mestre et al. (2012), Portik and Blackburn (2016), AmphibiaWeb/IUCN		44	1.7	200	Allen et al. (2017), Oliveira et al. (2017)
Siphonops_annulatus	Siphonops annulatus	Gymnophiona	Siphonopidae	0	1	0	0	0	0	0	0	0	1	0	1	0	Wilkinson et al. (2008), Wells (2007), San Mauro et al. (2014), Kupfer et al. (2016), Gomes et al. (2012)	Positive evidence for egg attendnace, juvenile attendance, and juvenile feeding. In addition to skin-feeding, young also observed imbibing liquid exuded from maternal cloaca	oviparous. altricial juveniles. lecithotrophy and dermatotrophy. vernal teeth	1	Oliveira et al. (2017)		terrestrial	1	na	0	Wilkinson et al. (2008), Wells (2007), San Mauro et al. (2014), Kupfer et al. (2016), Gomes et al. (2012), AmphibiaWeb/IUCN		454	9	11	Oliveira et al. (2017), Liedtke et al. (2018)
Siphonops_paulensis	Siphonops paulensis	Gymnophiona	Siphonopidae	0	1	0	0	0	0	0	0	0	1	0	1	0	Montero et al. (2005), Wilkinson & Nussbaum (1998), Wells (2007), Kupfer et al. (2016)	Montero et al. (2005) indicate field observation of female guarding a clutch of eggs and later in the laboratory guarding newborn young. The young died a few days after birth, but the authors indicate that Wilkinson and Nussbaum (1998) report a unique foetal-like dentition in young of Siphonops annulatus and S. paulensis. Given observation of juvenile attendance and presence of vernal teeth, this…	oviparous. altricial juveniles. lecithotrophy and dermatotrophy. vernal teeth	1	Oliveira et al. (2017)		terrestrial	1	na	0	Montero et al. (2005), Wilkinson & Nussbaum (1998), Wells (2007), Kupfer et al. (2016), AmphibiaWeb/IUCN		470	8.7	5	Oliveira et al. (2017)
[truncated: 48 more rows]

## Sheet: Key
Column_name	Character_scoring	Description
Species_Pyron_2014	Genus_species	The Genus and Species within Class Amphibia. Exactly as spelled in Pyron (2014) timetree.
Frost_6.0_name	Genus_species	The Genus and Species within Class Amphibia. Updated according to Frost taxonomy, Amphibian Species of the World 6.0
[truncated: 8,789 more rows]

## Sheet: References
1	Abrunhosa PA, Wogel H. Breeding behavior of the leaf-frog Phyllomedusa burmeisteri (Anura: Hylidae). Amphibia-Reptilia 25, 125-135 (2004).
[truncated: 457 more rows]
