# Supplementary material for: Terrestrial reproduction and parental care drive rapid evolution in the trade-off between offspring size and number across amphibians
Source: PLoS Biol. 2022 Jan 4;20(1):e3001495. doi: 10.1371/journal.pbio.3001495 (PMC8726499; doi:10.1371/journal.pbio.3001495)
Supplement: S2 Data — (TREES) [file pbio.3001495.s009.trees]

#NEXUS
begin trees;
	translate
		1	Ichthyophis_glutinosus,
		2	Caudacaecilia_asplenia,
		3	Ichthyophis_bannanicus,
		4	Boulengerula_taitana,
		5	Siphonops_paulensis,
		6	Siphonops_annulatus,
		7	Hypogeophis_rostratus,
		8	Cryptobranchus_alleganiensis,
		9	Andrias_davidianus,
		10	Andrias_japonicus,
		11	Salamandrella_keyserlingii,
		12	Hynobius_lichenatus,
		13	Hynobius_nebulosus,
		14	Siren_intermedia,
		15	Siren_lacertina,
		16	Dicamptodon_ensatus,
		17	Dicamptodon_copei,
		18	Ambystoma_talpoideum,
		19	Ambystoma_gracile,
		20	Ambystoma_opacum,
		21	Ambystoma_cingulatum,
		22	Ambystoma_maculatum,
		23	Ambystoma_jeffersonianum,
		24	Ambystoma_laterale,
		25	Ambystoma_mabeei,
		26	Ambystoma_texanum,
		27	Ambystoma_barbouri,
		28	Ambystoma_macrodactylum,
		29	Ambystoma_tigrinum,
		30	Ambystoma_ordinarium,
		31	Ambystoma_mexicanum,
		32	Salamandrina_perspicillata,
		33	Salamandrina_terdigitata,
		34	Mertensiella_caucasica,
		35	Chioglossa_lusitanica,
		36	Salamandra_salamandra,
		37	Salamandra_atra,
		38	Pleurodeles_waltl,
		39	Echinotriton_chinhaiensis,
		40	Tylototriton_verrucosus,
		41	Notophthalmus_viridescens,
		42	Taricha_rivularis,
		43	Taricha_granulosa,
		44	Taricha_torosa,
		45	Ichthyosaura_alpestris,
		46	Cynops_pyrrhogaster,
		47	Laotriton_laoensis,
		48	Pachytriton_labiatus,
		49	Pachytriton_brevipes,
		50	Euproctus_platycephalus,
		51	Euproctus_montanus,
		52	Lissotriton_helveticus,
		53	Lissotriton_italicus,
		54	Lissotriton_vulgaris,
		55	Calotriton_asper,
		56	Triturus_pygmaeus,
		57	Triturus_marmoratus,
		58	Triturus_cristatus,
		59	Triturus_carnifex,
		60	Proteus_anguinus,
		61	Necturus_beyeri,
		62	Necturus_maculosus,
		63	Rhyacotriton_olympicus,
		64	Amphiuma_tridactylum,
		65	Amphiuma_means,
		66	Ensatina_eschscholtzii,
		67	Hydromantes_strinatii,
		68	Hydromantes_ambrosii,
		69	Hydromantes_italicus,
		70	Hydromantes_genei,
		71	Hydromantes_imperialis,
		72	Hydromantes_flavus,
		73	Aneides_aeneus,
		74	Aneides_lugubris,
		75	Desmognathus_wrighti,
		76	Desmognathus_quadramaculatus,
		77	Desmognathus_marmoratus,
		78	Desmognathus_imitator,
		79	Desmognathus_aeneus,
		80	Desmognathus_ocoee,
		81	Desmognathus_ochrophaeus,
		82	Desmognathus_orestes,
		83	Desmognathus_carolinensis,
		84	Desmognathus_monticola,
		85	Desmognathus_welteri,
		86	Desmognathus_fuscus,
		87	Desmognathus_auriculatus,
		88	Desmognathus_brimleyorum,
		89	Desmognathus_santeetlah,
		90	Plethodon_dunni,
		91	Plethodon_vehiculum,
		92	Plethodon_elongatus,
		93	Plethodon_cinereus,
		94	Plethodon_hoffmani,
		95	Plethodon_angusticlavius,
		96	Plethodon_dorsalis,
		97	Plethodon_kentucki,
		98	Plethodon_albagula,
		99	Plethodon_glutinosus,
		100	Hemidactylium_scutatum,
		101	Stereochilus_marginatus,
		102	Pseudotriton_montanus,
		103	Pseudotriton_ruber,
		104	Gyrinophilus_porphyriticus,
		105	Eurycea_lucifuga,
		106	Eurycea_longicauda,
		107	Eurycea_bislineata,
		108	Eurycea_junaluska,
		109	Eurycea_quadridigitata,
		110	Batrachoseps_attenuatus,
		111	Pseudoeurycea_goebeli,
		112	Bolitoglossa_adspersa,
		113	Ascaphus_truei,
		114	Ascaphus_montanus,
		115	Leiopelma_hochstetteri,
		116	Leiopelma_archeyi,
		117	Leiopelma_hamiltoni,
		118	Bombina_orientalis,
		119	Bombina_bombina,
		120	Bombina_variegata,
		121	Bombina_pachypus,
		122	Alytes_cisternasii,
		123	Alytes_obstetricans,
		124	Alytes_muletensis,
		125	Alytes_dickhilleni,
		126	Discoglossus_montalentii,
		127	Discoglossus_pictus,
		128	Discoglossus_sardus,
		129	Discoglossus_galganoi,
		130	Rhinophrynus_dorsalis,
		131	Pipa_carvalhoi,
		132	Pipa_pipa,
		133	Hymenochirus_boettgeri,
		134	Xenopus_muelleri,
		135	Xenopus_laevis,
		136	Scaphiopus_couchii,
		137	Scaphiopus_hurterii,
		138	Scaphiopus_holbrookii,
		139	Spea_intermontana,
		140	Spea_bombifrons,
		141	Spea_hammondii,
		142	Spea_multiplicata,
		143	Pelodytes_caucasicus,
		144	Pelodytes_punctatus,
		145	Pelobates_syriacus,
		146	Pelobates_fuscus,
		147	Pelobates_cultripes,
		148	Brachytarsophrys_feae,
		149	Scutiger_chintingensis,
		150	Scutiger_tuberculatus,
		151	Oreolalax_lichuanensis,
		152	Oreolalax_schmidti,
		153	Oreolalax_pingii,
		154	Oreolalax_jingdongensis,
		155	Oreolalax_liangbeiensis,
		156	Oreolalax_multipunctatus,
		157	Leptobrachium_ailaonicum,
		158	Leptobrachium_boringii,
		159	Heleophryne_purcelli,
		160	Heleophryne_regis,
		161	Sechellophryne_gardineri,
		162	Sooglossus_sechellensis,
		163	Hemisus_marmoratus,
		164	Breviceps_fuscus,
		165	Breviceps_mossambicus,
		166	Probreviceps_loveridgei,
		167	Cardioglossa_leucomystax,
		168	Arthroleptis_schubotzi,
		169	Arthroleptis_poecilonotus,
		170	Kassina_senegalensis,
		171	Semnodactylus_wealii,
		172	Kassina_maculata,
		173	Acanthixalus_spinosus,
		174	Acanthixalus_sonjae,
		175	Afrixalus_dorsalis,
		176	Afrixalus_fornasini,
		177	Heterixalus_alboguttatus,
		178	Heterixalus_betsileo,
		179	Opisthothylax_immaculatus,
		180	Hyperolius_semidiscus,
		181	Hyperolius_pusillus,
		182	Hyperolius_nasutus,
		183	Hyperolius_argus,
		184	Hyperolius_marmoratus,
		185	Hyperolius_kivuensis,
		186	Hyperolius_tuberilinguis,
		187	Hyperolius_lateralis,
		188	Hyperolius_frontalis,
		189	Hyperolius_castaneus,
		190	Hyperolius_cinnamomeoventris,
		191	Hyperolius_puncticulatus,
		192	Hyperolius_concolor,
		193	Phrynomantis_bifasciatus,
		194	Phrynomantis_microps,
		195	Chiasmocleis_ventrimaculata,
		196	Chiasmocleis_bassleri,
		197	Hamptophryne_boliviana,
		198	Dermatonotus_muelleri,
		199	Elachistocleis_bicolor,
		200	Gastrophryne_carolinensis,
		201	Gastrophryne_olivacea,
		202	Hypopachus_variolosus,
		203	Paradoxophyla_palmata,
		204	Scaphiophryne_calcarata,
		205	Scaphiophryne_menabensis,
		206	Anodonthyla_rouxae,
		207	Anodonthyla_boulengerii,
		208	Platypelis_grandis,
		209	Stumpffia_grandis,
		210	Plethodontohyla_mihanika,
		211	Plethodontohyla_notosticta,
		212	Synapturanus_mirandaribeiroi,
		213	Kaloula_pulchra,
		214	Microhyla_pulchra,
		215	Microhyla_heymonsi,
		216	Microhyla_ornata,
		217	Kalophrynus_pleurostigma,
		218	Callulops_pullifer,
		219	Callulops_robustus,
		220	Hylophorbus_rufescens,
		221	Austrochaperina_palmipes,
		222	Hildebrandtia_ornata,
		223	Ptychadena_mascareniensis,
		224	Ptychadena_anchietae,
		225	Ptychadena_oxyrhynchus,
		226	Ptychadena_tellinii,
		227	Ptychadena_bibroni,
		228	Phrynobatrachus_sandersoni,
		229	Phrynobatrachus_acridoides,
		230	Phrynobatrachus_natalensis,
		231	Phrynobatrachus_mababiensis,
		232	Phrynobatrachus_calcaratus,
		233	Conraua_goliath,
		234	Pyxicephalus_adspersus,
		235	Pyxicephalus_edulis,
		236	Tomopterna_krugerensis,
		237	Tomopterna_marmorata,
		238	Tomopterna_cryptotis,
		239	Cacosternum_capense,
		240	Cacosternum_boettgeri,
		241	Arthroleptella_lightfooti,
		242	Amietia_fuscigula,
		243	Strongylopus_grayii,
		244	Ceratobatrachus_guentheri,
		245	Occidozyga_laevis,
		246	Occidozyga_lima,
		247	Occidozyga_martensii,
		248	Hoplobatrachus_occipitalis,
		249	Hoplobatrachus_rugulosus,
		250	Hoplobatrachus_tigerinus,
		251	Euphlyctis_hexadactylus,
		252	Euphlyctis_cyanophlyctis,
		253	Sphaerotheca_breviceps,
		254	Fejervarya_cancrivora,
		255	Fejervarya_limnocharis,
		256	Paa_spinosa,
		257	Paa_boulengeri,
		258	Paa_shini,
		259	Paa_liebigii,
		260	Nanorana_ventripunctata,
		261	Nanorana_parkeri,
		262	Nanorana_pleskei,
		263	Paa_yunnanensis,
		264	Chaparana_unculuanus,
		265	Limnonectes_kuhlii,
		266	Limnonectes_palavanensis,
		267	Limnonectes_blythii,
		268	Limnonectes_finchi,
		269	Meristogenys_jerboa,
		270	Amolops_ricketti,
		271	Amolops_cremnobatus,
		272	Rana_lessonae,
		273	Rana_fukienensis,
		274	Rana_plancyi,
		275	Rana_nigromaculata,
		276	Rana_adenopleura,
		277	Rana_minima,
		278	Rana_sanguinea,
		279	Rana_rugosa,
		280	Rana_emeljanovi,
		281	Amnirana_galamensis,
		282	Rana_guentheri,
		283	Rana_taipehensis,
		284	Rana_latouchii,
		285	Rana_nigrovittata,
		286	Rana_temporalis,
		287	Rana_grahami,
		288	Odorrana_jingdongensis,
		289	Odorrana_schmackeri,
		290	Odorrana_tormota,
		291	Rana_versabilis,
		292	Rana_swinhoana,
		293	Rana_supranarina,
		294	Rana_narina,
		295	Rana_hosii,
		296	Rana_catesbeiana,
		297	Rana_grylio,
		298	Rana_virgatipes,
		299	Rana_septentrionalis,
		300	Rana_heckscheri,
		301	Rana_clamitans,
		302	Rana_sylvatica,
		303	Rana_tarahumarae,
		304	Rana_palmipes,
		305	Rana_capito,
		306	Rana_sevosa,
		307	Rana_palustris,
		308	Rana_areolata,
		309	Rana_pipiens,
		310	Rana_chiricahuensis,
		311	Rana_sphenocephala,
		312	Rana_forreri,
		313	Rana_luteiventris,
		314	Rana_pretiosa,
		315	Rana_shuchinae,
		316	Rana_boylii,
		317	Rana_aurora,
		318	Rana_muscosa,
		319	Rana_cascadae,
		320	Rana_tagoi,
		321	Rana_tsushimensis,
		322	Rana_kunyuensis,
		323	Rana_amurensis,
		324	Rana_asiatica,
		325	Rana_ornativentris,
		326	Rana_pirica,
		327	Rana_huanrensis,
		328	Rana_kukunoris,
		329	Rana_chensinensis,
		330	Rana_japonica,
		331	Rana_chaochiaoensis,
		332	Rana_omeimontis,
		333	Rana_zhenhaiensis,
		334	Rana_longicrus,
		335	Pseudoamolops_sauteri,
		336	Rana_temporaria,
		337	Rana_graeca,
		338	Rana_dalmatina,
		339	Rana_latastei,
		340	Rana_macrocnemis,
		341	Rana_pyrenaica,
		342	Rana_iberica,
		343	Rana_saharica,
		344	Rana_perezi,
		345	Rana_ridibunda,
		346	Rana_bergeri,
		347	Aglyptodactylus_laticeps,
		348	Aglyptodactylus_madagascariensis,
		349	Boophis_xerophilus,
		350	Boophis_tephraeomystax,
		351	Boophis_goudotii,
		352	Boophis_madagascariensis,
		353	Boophis_luteus,
		354	Boophis_rappiodes,
		355	Boophis_occidentalis,
		356	Boophis_albilabris,
		357	Guibemantis_tornieri,
		358	Guibemantis_liber,
		359	Blommersia_wittei,
		360	Guibemantis_depressiceps,
		361	Mantella_cowanii,
		362	Mantella_aurantiaca,
		363	Mantella_laevigata,
		364	Mantella_betsileo,
		365	Gephyromantis_webbi,
		366	Buergeria_japonica,
		367	Buergeria_buergeri,
		368	Buergeria_robusta,
		369	Chiromantis_vittatus,
		370	Chiromantis_doriae,
		371	Chiromantis_rufescens,
		372	Chiromantis_xerampelina,
		373	Polypedates_maculatus,
		374	Polypedates_leucomystax,
		375	Polypedates_megacephalus,
		376	Rhacophorus_malabaricus,
		377	Rhacophorus_reinwardtii,
		378	Rhacophorus_kio,
		379	Rhacophorus_dennysi,
		380	Rhacophorus_schlegelii,
		381	Rhacophorus_arboreus,
		382	Rhacophorus_moltrechti,
		383	Rhacophorus_omeimontis,
		384	Rhacophorus_dugritei,
		385	Gracixalus_gracilipes,
		386	Philautus_aurifasciatus,
		387	Kurixalus_eiffingeri,
		388	Heleioporus_australiacus,
		389	Neobatrachus_pictus,
		390	Notaden_melanoscaphus,
		391	Platyplectrum_spenceri,
		392	Platyplectrum_ornatum,
		393	Lechriodus_fletcheri,
		394	Adelotus_brevis,
		395	Philoria_sphagnicolus,
		396	Limnodynastes_tasmaniensis,
		397	Limnodynastes_peronii,
		398	Limnodynastes_salmini,
		399	Limnodynastes_lignarius,
		400	Limnodynastes_dumerilii,
		401	Rheobatrachus_silus,
		402	Mixophyes_fasciolatus,
		403	Taudactylus_acutirostris,
		404	Paracrinia_haswelli,
		405	Assa_darlingtoni,
		406	Geocrinia_victoriana,
		407	Crinia_nimbus,
		408	Crinia_tinnula,
		409	Crinia_signifera,
		410	Metacrinia_nichollsi,
		411	Myobatrachus_gouldii,
		412	Pseudophryne_bibronii,
		413	Pseudophryne_coriacea,
		414	Spicospina_flammocaerulea,
		415	Uperoleia_rugosa,
		416	Brachycephalus_ephippium,
		417	Ischnocnema_guentheri,
		418	Adelophryne_maranguapensis,
		419	Diasporus_diastema,
		420	Eleutherodactylus_guantanamera,
		421	Eleutherodactylus_johnstonei,
		422	Eleutherodactylus_amplinympha,
		423	Eleutherodactylus_martinicensis,
		424	Eleutherodactylus_cooki,
		425	Eleutherodactylus_hedricki,
		426	Eleutherodactylus_wightmanae,
		427	Eleutherodactylus_coqui,
		428	Eleutherodactylus_marnockii,
		429	Eleutherodactylus_amadeus,
		430	Eleutherodactylus_dimidiatus,
		431	Eleutherodactylus_planirostris,
		432	Eleutherodactylus_atkinsi,
		433	Eleutherodactylus_varleyi,
		434	Eleutherodactylus_nubicola,
		435	Eleutherodactylus_alticola,
		436	Eleutherodactylus_cundalli,
		437	Haddadus_binotatus,
		438	Craugastor_augusti,
		439	Craugastor_angelicus,
		440	Craugastor_fitzingeri,
		441	Strabomantis_sulcatus,
		442	Strabomantis_biporcatus,
		443	Bryophryne_cophites,
		444	Oreobates_quixensis,
		445	Pristimantis_lanthanites,
		446	Pristimantis_conspicillatus,
		447	Pristimantis_acuminatus,
		448	Pristimantis_diadematus,
		449	Pristimantis_ockendeni,
		450	Flectonotus_fitzgeraldi,
		451	Flectonotus_pygmaeus,
		452	Hemiphractus_proboscideus,
		453	Hemiphractus_scutatus,
		454	Stefania_ginesi,
		455	Stefania_evansi,
		456	Gastrotheca_fissipes,
		457	Gastrotheca_cornuta,
		458	Gastrotheca_galeata,
		459	Gastrotheca_orophylax,
		460	Gastrotheca_marsupiata,
		461	Ceratophrys_cornuta,
		462	Lepidobatrachus_laevis,
		463	Ceratophrys_ornata,
		464	Odontophrynus_americanus,
		465	Rhinoderma_darwinii,
		466	Thoropa_miliaris,
		467	Thoropa_taophora,
		468	Cycloramphus_boraceiensis,
		469	Batrachyla_taeniata,
		470	Cruziohyla_calcarifer,
		471	Hylomantis_lemur,
		472	Pachymedusa_dacnicolor,
		473	Agalychnis_saltator,
		474	Agalychnis_spurrelli,
		475	Agalychnis_callidryas,
		476	Agalychnis_moreletii,
		477	Agalychnis_annae,
		478	Phasmahyla_guttata,
		479	Phyllomedusa_bicolor,
		480	Phyllomedusa_vaillantii,
		481	Phyllomedusa_tarsius,
		482	Phyllomedusa_trinitatis,
		483	Phyllomedusa_sauvagii,
		484	Phyllomedusa_tetraploidea,
		485	Phyllomedusa_distincta,
		486	Phyllomedusa_tomopterna,
		487	Phyllomedusa_atelopoides,
		488	Phyllomedusa_palliata,
		489	Phyllomedusa_azurea,
		490	Phyllomedusa_hypochondrialis,
		491	Phyllomedusa_megacephala,
		492	Litoria_olongburensis,
		493	Litoria_fallax,
		494	Litoria_bicolor,
		495	Litoria_havina,
		496	Litoria_longirostris,
		497	Litoria_watjulumensis,
		498	Litoria_tornieri,
		499	Litoria_latopalmata,
		500	Litoria_freycineti,
		501	Litoria_nasuta,
		502	Litoria_inermis,
		503	Litoria_pallida,
		504	Litoria_rothii,
		505	Litoria_peronii,
		506	Litoria_rubella,
		507	Litoria_jervisiensis,
		508	Litoria_ewingii,
		509	Litoria_verreauxii,
		510	Litoria_infrafrenata,
		511	Litoria_brevipalmata,
		512	Nyctimystes_dayi,
		513	Litoria_nannotis,
		514	Litoria_nyakalensis,
		515	Litoria_rheocola,
		516	Litoria_subglandulosa,
		517	Litoria_citropa,
		518	Litoria_pearsoniana,
		519	Litoria_genimaculata,
		520	Litoria_eucnemis,
		521	Litoria_lesueurii,
		522	Litoria_spenceri,
		523	Litoria_caerulea,
		524	Litoria_chloris,
		525	Litoria_xanthomera,
		526	Litoria_raniformis,
		527	Litoria_aurea,
		528	Cyclorana_australis,
		529	Cyclorana_novaehollandiae,
		530	Cyclorana_platycephala,
		531	Cyclorana_brevipes,
		532	Cyclorana_alboguttata,
		533	Cyclorana_longipes,
		534	Aplastodiscus_arildae,
		535	Aplastodiscus_cochranae,
		536	Aplastodiscus_leucopygius,
		537	Hypsiboas_cinerascens,
		538	Hypsiboas_sibleszi,
		539	Hypsiboas_geographicus,
		540	Hypsiboas_semilineatus,
		541	Hypsiboas_raniceps,
		542	Hypsiboas_fasciatus,
		543	Hypsiboas_calcaratus,
		544	Hypsiboas_lanciformis,
		545	Hypsiboas_multifasciatus,
		546	Hypsiboas_albopunctatus,
		547	Hypsiboas_rufitelus,
		548	Hypsiboas_albomarginatus,
		549	Hypsiboas_punctatus,
		550	Hypsiboas_crepitans,
		551	Hypsiboas_rosenbergi,
		552	Hypsiboas_faber,
		553	Hypsiboas_leptolineatus,
		554	Hypsiboas_polytaenius,
		555	Hypsiboas_bischoffi,
		556	Hypsiboas_prasinus,
		557	Sphaenorhynchus_lacteus,
		558	Sphaenorhynchus_dorisae,
		559	Scinax_acuminatus,
		560	Scinax_nebulosus,
		561	Scinax_boulengeri,
		562	Scinax_garbei,
		563	Scinax_squalirostris,
		564	Scinax_elaeochroa,
		565	Scinax_boesemani,
		566	Scinax_cruentommus,
		567	Scinax_fuscovarius,
		568	Scinax_nasicus,
		569	Scinax_ruber,
		570	Scarthyla_goinorum,
		571	Pseudis_minuta,
		572	Pseudis_paradoxa,
		573	Pseudis_limellum,
		574	Dendropsophus_marmoratus,
		575	Dendropsophus_koechlini,
		576	Dendropsophus_brevifrons,
		577	Dendropsophus_parviceps,
		578	Dendropsophus_carnifex,
		579	Dendropsophus_miyatai,
		580	Dendropsophus_elegans,
		581	Dendropsophus_ebraccatus,
		582	Dendropsophus_bifurcus,
		583	Dendropsophus_sarayacuensis,
		584	Dendropsophus_triangulum,
		585	Dendropsophus_leucophyllatus,
		586	Dendropsophus_minutus,
		587	Dendropsophus_leali,
		588	Dendropsophus_rhodopeplus,
		589	Dendropsophus_microcephalus,
		590	Dendropsophus_berthalutzae,
		591	Dendropsophus_riveroi,
		592	Dendropsophus_nanus,
		593	Dendropsophus_sanborni,
		594	Itapotihyla_langsdorffii,
		595	Aparasphenodon_brunoi,
		596	Argenteohyla_siemersi,
		597	Trachycephalus_mesophaeus,
		598	Trachycephalus_coriaceus,
		599	Trachycephalus_venulosus,
		600	Phyllodytes_luteolus,
		601	Osteopilus_vastus,
		602	Osteopilus_septentrionalis,
		603	Osteopilus_brunneus,
		604	Osteocephalus_alboguttatus,
		605	Osteocephalus_buckleyi,
		606	Osteocephalus_oophagus,
		607	Osteocephalus_taurinus,
		608	Osteocephalus_leprieurii,
		609	Acris_gryllus,
		610	Acris_crepitans,
		611	Pseudacris_regilla,
		612	Pseudacris_cadaverina,
		613	Pseudacris_ornata,
		614	Pseudacris_illinoensis,
		615	Pseudacris_streckeri,
		616	Pseudacris_crucifer,
		617	Pseudacris_ocularis,
		618	Pseudacris_brachyphona,
		619	Pseudacris_brimleyi,
		620	Pseudacris_nigrita,
		621	Pseudacris_clarkii,
		622	Pseudacris_maculata,
		623	Pseudacris_feriarum,
		624	Pseudacris_triseriata,
		625	Exerodonta_sumichrasti,
		626	Plectrohyla_guatemalensis,
		627	Plectrohyla_matudai,
		628	Plectrohyla_arborescandens,
		629	Ecnomiohyla_miotympanum,
		630	Charadrahyla_taeniopus,
		631	Tlalocohyla_smithii,
		632	Isthmohyla_tica,
		633	Isthmohyla_pseudopuma,
		634	Triprion_petasatus,
		635	Anotheca_spinosa,
		636	Smilisca_baudinii,
		637	Smilisca_sila,
		638	Smilisca_cyanosticta,
		639	Smilisca_phaeota,
		640	Hyla_chinensis,
		641	Hyla_meridionalis,
		642	Hyla_savignyi,
		643	Hyla_arborea,
		644	Hyla_sarda,
		645	Hyla_intermedia,
		646	Hyla_squirella,
		647	Hyla_cinerea,
		648	Hyla_gratiosa,
		649	Hyla_andersonii,
		650	Hyla_femoralis,
		651	Hyla_versicolor,
		652	Hyla_chrysoscelis,
		653	Hyla_avivoca,
		654	Hyla_japonica,
		655	Hyla_arenicolor,
		656	Hyla_wrightorum,
		657	Paratelmatobius_cardosoi,
		658	Paratelmatobius_gaigeae,
		659	Pseudopaludicola_mystacalis,
		660	Pseudopaludicola_falcipes,
		661	Pleurodema_brachyops,
		662	Pleurodema_bufoninum,
		663	Edalorhina_perezi,
		664	Engystomops_pustulosus,
		665	Engystomops_petersi,
		666	Engystomops_coloradorum,
		667	Eupemphix_nattereri,
		668	Physalaemus_biligonigerus,
		669	Physalaemus_riograndensis,
		670	Physalaemus_centralis,
		671	Physalaemus_albonotatus,
		672	Physalaemus_cuvieri,
		673	Physalaemus_ephippifer,
		674	Adenomera_andreae,
		675	Adenomera_hylaedactyla,
		676	Leptodactylus_rhodomystax,
		677	Leptodactylus_syphax,
		678	Leptodactylus_ocellatus,
		679	Leptodactylus_chaquensis,
		680	Leptodactylus_bolivianus,
		681	Leptodactylus_leptodactyloides,
		682	Leptodactylus_melanonotus,
		683	Leptodactylus_wagneri,
		684	Leptodactylus_discodactylus,
		685	Leptodactylus_podicipinus,
		686	Leptodactylus_labyrinthicus,
		687	Leptodactylus_fallax,
		688	Leptodactylus_mystacinus,
		689	Leptodactylus_albilabris,
		690	Leptodactylus_fuscus,
		691	Leptodactylus_mystaceus,
		692	Allophryne_ruthveni,
		693	Hyalinobatrachium_valerioi,
		694	Hyalinobatrachium_talamancae,
		695	Hyalinobatrachium_colymbiphyllum,
		696	Hyalinobatrachium_fleischmanni,
		697	Teratohyla_midas,
		698	Teratohyla_spinosa,
		699	Espadarana_prosoblepon,
		700	Cochranella_granulosa,
		701	Cochranella_euknemos,
		702	Centrolene_geckoideum,
		703	Centrolene_savagei,
		704	Rheobates_palmatus,
		705	Mannophryne_trinitatis,
		706	Anomaloglossus_stepheni,
		707	Anomaloglossus_beebei,
		708	Allobates_nidicola,
		709	Allobates_femoralis,
		710	Epipedobates_machalilla,
		711	Epipedobates_anthonyi,
		712	Ameerega_silverstonei,
		713	Ameerega_parvula,
		714	Ameerega_bilinguis,
		715	Ameerega_trivittata,
		716	Ameerega_hahneli,
		717	Ameerega_picta,
		718	Ameerega_petersi,
		719	Hyloxalus_subpunctatus,
		720	Hyloxalus_maculosus,
		721	Hyloxalus_bocagei,
		722	Hyloxalus_sauli,
		723	Hyloxalus_toachi,
		724	Phyllobates_vittatus,
		725	Phyllobates_terribilis,
		726	Dendrobates_castaneoticus,
		727	Dendrobates_leucomelas,
		728	Dendrobates_tinctorius,
		729	Dendrobates_auratus,
		730	Dendrobates_truncatus,
		731	Dendrobates_histrionicus,
		732	Dendrobates_lehmanni,
		733	Dendrobates_pumilio,
		734	Dendrobates_biolat,
		735	Dendrobates_reticulatus,
		736	Dendrobates_ventrimaculatus,
		737	Melanophryniscus_stelzneri,
		738	Atelopus_spumarius,
		739	Atelopus_chiriquiensis,
		740	Dendrophryniscus_minutus,
		741	Bufo_granulosus,
		742	Bufo_schneideri,
		743	Bufo_marinus,
		744	Bufo_ictericus,
		745	Bufo_arenarum,
		746	Bufo_castaneoticus,
		747	Bufo_margaritifer,
		748	Bufo_boreas,
		749	Bufo_canorus,
		750	Bufo_punctatus,
		751	Bufo_cognatus,
		752	Bufo_debilis,
		753	Bufo_retiformis,
		754	Bufo_quercicus,
		755	Bufo_microscaphus,
		756	Bufo_californicus,
		757	Bufo_terrestris,
		758	Bufo_fowleri,
		759	Bufo_woodhousii,
		760	Bufo_hemiophrys,
		761	Bufo_americanus,
		762	Bufo_houstonensis,
		763	Bufo_alvarius,
		764	Bufo_fastidiosus,
		765	Bufo_coniferus,
		766	Bufo_coccifer,
		767	Bufo_luetkenii,
		768	Bufo_nebulifer,
		769	Bufo_valliceps,
		770	Bufo_angusticeps,
		771	Bufo_fenoulheti,
		772	Bufo_dombensis,
		773	Bufo_taitanus,
		774	Mertensophryne_micranotis,
		775	Stephopaedes_anotis,
		776	Capensibufo_tradouwi,
		777	Capensibufo_rosei,
		778	Bufo_mauritanicus,
		779	Bufo_pardalis,
		780	Bufo_maculatus,
		781	Bufo_regularis,
		782	Bufo_gutturalis,
		783	Bufo_xeros,
		784	Bufo_garmani,
		785	Bufo_kisoloensis,
		786	Nectophryne_batesii,
		787	Nectophryne_afra,
		788	Bufo_verrucosissimus,
		789	Bufo_bufo,
		790	Bufo_japonicus,
		791	Bufo_torrenticola,
		792	Bufo_bankorensis,
		793	Bufo_gargarizans,
		794	Bufo_asper,
		795	Pedostibes_hosii,
		796	Bufo_calamita,
		797	Schismaderma_carens,
		798	Nectophrynoides_viviparus,
		799	Nectophrynoides_tornieri,
		800	Nectophrynoides_minutus,
		801	Bufo_pewzowi,
		802	Bufo_viridis,
		803	Bufo_raddei,
		804	Bufo_stomaticus,
		805	Bufo_melanostictus;
		tree No_1 = (((1:33.439828,(2:21.109343,3:21.109343):12.330484):65.107257,(4:87.119639,((5:20.151541,6:20.151541):55.559892,7:75.711433):11.408207):11.427444):172.332047,((((8:42.856973,(9:16.119875,10:16.119875):26.737098):121.643027,(11:30.86351,(12:16.776382,13:16.776382):14.087128):133.636489):44.577039,((14:11.043942,15:11.043942):188.546058,((((16:2.689907,17:2.689907):95.422028,(18:41.6437…
end;
